# Supplementary material for: Tumor Immune Contexture Model Predicts Prognosis and Immunotherapy Response in Gastric Cancer
Source: J Gene Med. 2025 Dec 17;27(12):e70065. doi: 10.1002/jgm.70065 (PMC12711383; doi:10.1002/jgm.70065)
Supplement: Supplementary file 2 — Table S1: Clinical characteristics of gastric cancer patients. Table S2: Genes involved in the 155 immune contexture‐related signatures in the study. Table S3: Identified signatures correlated with OS in Multi‐Cox of training cohorts. Table S4: Multicollinearity test used by variance inflation factors (VIF) and kappa test for selected signatures in all cohorts. Table S5: The C‐index and AUC values for OS and DFS in the training and test cohorts. Table S6: The AUC and p‐values for OS and DFS in cohorts with and without TIES. Table S7: GSEA results of the KEGG pathways in the high‐ and low‐TIES groups in TCGA cohort. Table S8: Clinical Features and Survival Outcomes. Table S9: qPCR Primer Sequences. Table S10: qPCR Ct Values Across Samples. Table S11: qTIES Scores and Survival Outcomes. [file JGM-27-e70065-s002.xlsx]

## Sheet: Description
Sheet_Name	Description
S1	Table S1. Clinical characteristics of gastric cancer patients.
S2	Table S2. Genes involved in the 155 immune contexture-related signatures in the study.
S3	Table S3. Identified signatures correlated with OS in Multi-Cox of training cohorts.
S4	Table S4. Multicollinearity test used by variance inflation factors (VIF) and kappa test for selected signatures in all cohorts.
S5	Table S5. The C-index and AUC values for OS and DFS in the training and test cohorts.
S6	Table S6. The AUC and p-values for OS and DFS in cohorts with and without TIES.
S7	Table S7. GSEA results of the KEGG pathways in the high- and low-TIES groups in TCGA cohort.
S8	Table S8. Clinical Features and Survival Outcomes.
S9	Table S9. qPCR Primer Sequences.
S10	Table S10. qPCR Ct Values Across Samples.
S11	Table S11. qTIES Scores and Survival Outcomes.

## Sheet: S1
Table S1. Clinical characteristics of gastric cancer patients.
Characteristic	Training datasets				Test datasets			Immunotherapy
	GSE62254, (N=300)1	GSE84433, (N=355)1	GSE13861, (N=59)1	GSE15459, (N=191)1	GSE26899, (N=93)1	GSE26901, (N=101)1	TCGA-STAD (N=351)1	GSE183924, (N=37)2
Age	63 (55, 69)	66 (56, 73)	60 (50, 69)	58 (49, 64)	64 (55, 70)	61 (53, 67)	67 (58, 72)
Gender (Female)	18 (30.51%)	67 (35.08%)	20 (21.51%)	40 (36.70%)	101 (33.67%)	115 (32.39%)	127 (36.18%)
Pathologic T
T1		11 (3.1%)					17 (4.84%)
T2	188 (62.67%)	35 (9.86%)					76 (21.65%)
T3	91 (30.33%)	67 (18.87%)					161 (45.87%)
T4	21 (7%)	242 (68.17%)					93 (26.5%)
Pathologic N
N0	38 (12.67%)	71 (20%)					115 (32.76%)
N1	131 (43.67%)	154 (43.38%)					95 (27.07%)
N2	80 (26.67%)	99 (27.89%)					71 (20.23%)
N3	51 (17%)	31 (8.73%)					70 (19.94%)
Pathologic M
M0	273 (91%)		55 (93.22%)		85 (91.4%)	102 (93.58%)	318 (90.6%)
M1	27 (9%)		4 (6.78%)		8 (8.61%)	7 (6.42%)	21 (5.98%)
AJCC stage
I	30 (10%)		12 (20.34%)	31 (16.23%)	11 (11.83%)	40 (36.7%)	47 (13.39%)
II	97 (32.33%)		11 (18.64%)	29 (15.18%)	18 (19.35%)	18 (16.51%)	111 (31.62%)
III	96 (32%)		24 (40.68%)	72 (37.7%)	27 (29.03%)	36 (33.03%)	149 (42.45%)
IV	77 (25.67%)		12 (20.34%)	59 (30.89%)	36 (38.71%)	15 (13.76%)	31 (8.83%)
Lauren classification
Diffuse	135 (45%)		28 (47.46%)	75 (39.27%)	31 (33.33%)	11 (10.09%)	64 (18.23%)
Intestinal	146 (48.67%)		17 (28.81%)	98 (51.31%)	59 (63.44%)	82 (75.23%)	76 (21.65%)
Mixed	19 (6.33%)		12 (20.34%)	18 (9.42%)	2 (2.15%)	5 (4.59%)	1 (0.28%)
Site
Antrum	152 (50.67%)		24 (40.68%)		55 (59.14%)	56 (51.38%)	122 (34.76%)
Body	111 (37%)		28 (47.46%)		29 (31.18%)	36 (33.03%)	84 (23.93%)
Cardia	32 (10.67%)		4 (6.78%)		7 (7.53%)		87 (24.79%)
Fundus					2 (2.15%)	13 (11.93%)	45 (12.82%)
Platform	Affy.U133 Plus 2.0	Illu. HT-12 v3.0	Illu. WG-6 v3.0	Affy.U133 Plus 2.0	Illu. HT-12 v3.0	Illu. HT-12 v3.0	Illu. HiSeq 2000	Illu. NovaSeq 6000
1: Median (IQR); n (%); 2: 37 patients with RNASeq, but no clincial infromation was privided in the paper.

## Sheet: S2
Table S2. Genes involved in the 155 immune contexture-related signatures in the study.
Signature	Gene lists
Activated.B.cell	ADAM28	CD180	CD79B	BLK	CD19	MS4A1	TNFRSF17	IGHM	GNG7	MICAL3	SPIB	HLA-DOB	IGKC	PNOC	FCRL2	BACH2	CR2	TCL1A	AKNA	ARHGAP25	CCL21	CD27	CD38	CLEC17A	CLEC9A	CLECL1
Activated.CD4.T.cell	AIM2	BIRC3	BRIP1	CCL20	CCL4	CCL5	CCNB1	CCR7	DUSP2	ESCO2	ETS1	EXO1	EXOC6	IARS	ITK	KIF11	KNTC1	NUF2	PRC1	PSAT1	RGS1	RTKN2	SAMSN1	SELL	TRAT1
Activated.CD8.T.cell	ADRM1	AHSA1	C1GALT1C1	CCT6B	CD37	CD3D	CD3E	CD3G	CD69	CD8A	CETN3	CSE1L	GEMIN6	GNLY	GPT2	GZMA	GZMH	GZMK	IL2RB	LCK	MPZL1	NKG7	PIK3IP1	PTRH2	TIMM13	ZAP70
Activated.dendritic.cell	ABCD1	C1QC	CAPG	CCL3L3	CD207	CD302	ATP5B	ATP5L	ATP6V1A	BCL2L1	C1QB	SNURF	SPCS3	CCNA1	CEACAM8	NOS2	SRA1	TNFRSF6B	TREM1	TREML1	RHOA	SLC25A37	TNFSF14	TREML4	VNN2	XPO6	CLEC4C	TNFAIP2	UBD	ACTR3	RAB1A	SLA	HLA-DQA2	SIGLEC5	SLAMF9
aDC	CCL1	EBI3	INDO	LAMP3	OAS3
Angiogenesis	CDH5	ELTD1	CLEC14A	LDB2	ECSCR	MYCT1	RHOJ	VWF	TIE1	KDR	ESAM	PTPRB	GPR116	SPARCL1	EMCN	ROBO4	ENG	TEK	S1PR1	A2M	JAM2	COL15A1	PECAM1	CALCRL	CLEC3B	PLVAP	RGS5	LRRC32	EBF1	ADCY4	ACVRL1	GPR124	APLNR	TM4SF18	GNG11	CNRIP1	ZNF423	GIMAP8	PDGFD	ITGA9	EDNRB
APM1	HLA-A	HLA-B	HLA-C	TAP1	TAP2	TAPBP	B2M
APM2	HLA-DMA	HLA-DMB	HLA-DOA	HLA-DOB	HLA-DPA1	HLA-DPB1	HLA-DPB2	HLA-DQA1	HLA-DQA2	HLA-DQB1	HLA-DQB2	HLA-DRA	HLA-DRB1	HLA-DRB5	HLA-DRB6
B.cells	ABCB4	BACH2	BCL11A	BLK	BLNK	CCR9	CD19	CD72	COCH	CR2	DTNB	FCRL2	GLDC	GNG7	HLA-DOB	HLA-DQA1	IGHA1	IGHG1	IGHM	IGKC	IGL	KIAA0125	MEF2C	MICAL3	MS4A1	OSBPL10	PNOC	QRSL1	SCN3A	SLC15A2	SPIB	TCL1A	TNFRSF17
B.cells.memory	ADAM28	AIM2	ALOX5	BACH2	BANK1	BLK	CCR6	CD19	CD1C	CD22	CD27	CD37	CD69	CD72	CD79A	CD79B	CLCA3P	CR2	CXCR5	DENND5B	FAIM3	FAM65B	FCGR2B	FCRL2	FRK	GNG7	GPR18	GUSBP11	HHEX	HLA-DOB	IGHD	IGHM	IGKC	IGLL3P	IL7	IRF8	LTB	LY86	MBL2	MS4A1	NMBR	NPIPB15	P2RX5	PNOC	PTPRCAP	RALGPS2	RASGRP2	SIK1	SIT1
B.cells.naive	ABCB4	ADAM28	BACH2	BANK1	BCL7A	BEND5	BLK	BRAF	CD19	CD1C	CD22	CD37	CD69	CD72	CD79A	CD79B	CR2	CXCR5	EAF2	FAIM3	FCER2	FCGR2B	FCRL2	FRK	GPR18	GUSBP11	HHEX	HLA-DOB	IGHD	IGHM	IGKC	IGLL3P	IL4R	IRF8	LTB	LY86	MEP1A	MICAL3	MS4A1	NIPSNAP3B	NMBR	P2RX5	P2RY14	PNOC	PSG2	PTPRCAP	RALGPS2	RASGRP2	SELL
B_cell_PCA_16704732	SLC22A3	IGKC	FGD2	SIDT2	CACNA2D2	USP6NL	CPSF2	UBR5	NIPAL4	WEE1	PMAIP1	SLC2A5	BEND4	SP140	GLDC	GSTZ1	EML6	FCRLA	LRMP	BTK	HLA-DMB	SAV1	PLEKHF2	STAG3	HHEX	LINC00926	WDR11	SSU72	CD19	SYNGR2	ZNF532	TRIM56	MEF2C	INPPL1	NFKBIE	JUP	EGR1	FCRL2	TBC1D1	ANKH	TRIO	RGS13	SSPN	ATG4A	C11orf24	PRKCE	RALGPS2	AIM2	PIK3AP1
Bcell_21978456	IGHA1	IGHG1	IGHM	IGH	IGHA2	IGHD	IGHG3	IGHG4	IGHV4-31	IGHV1-69	IGLJ3	IGHV3-23	IGK	IGHG2	IGKC	GUSBP11	IGLC1	IGLV1-44	CYAT1	IGLV@	NA	IGKV1D-13	IGLL3P	IGLL5	SCFV
Bcell_mg_IGJ	IGL@	IGHM	IGHG3	IGHV1-69	LOC652128	IGKC	IGLJ3	IGJ	IL8	NTN2L	CTA-246H3.1	IGKV1D-13	IFI6	IGHA1	IGKV1OR2-108	IGKV1OR15-118
Bcell_receptors	CD19	CD1C	CD1D	CD20	CD200	CD22	CD24	CD38	CD72	CD74	CD79A	CD79B	CD83	CD86	FCGR2B
Buck14	CXCL13	CLIC5	RGS4	RPS28	RFX7	EXOC7	HAPLN1	ZNF3	SSX3	HRBL	PRRG3	ABO	PRTN3	MATN1
CD103neg_25446897	ABCC3	APOE	C1QA	C1QB	C1QC	C5AR1	CYP4F18	LYVE1	MERTK	MRC1	MS4A7	SIGLEC1	STAB1	TLR7	TMEM119	TMEM37	TREM2	CYP4F3A
CD103pos_25446897	BATF3	BTLA	CCR7	CLEC9A	FLT3	IRF8	KIT	MYCL1	XCR1	ZBTB46
CD103pos_CD103neg_25446897	BATF3	BTLA	CCR7	CLEC9A	FLT3	IRF8	KIT	MYCL1	XCR1	ZBTB46	ABCC3	APOE	C1QA	C1QB	C1QC	C5AR1	CYP4F18	LYVE1	MERTK	MRC1	MS4A7	SIGLEC1	STAB1	TLR7	TMEM119	TMEM37	TREM2	CYP4F3A
CD56bright.natural.killer.cell	ABAT	C11orf75	C5orf15	CDHR1	DCAF12	DYNLL1	GPR137B	HCP5	HDGFRP2	KRT86	MLST8	ELMOD3	ENTPD5	FAM119A	FAM179A	CLIC2	COX7A2L	CREB3L4	CSF1	CSNK2A2	CSTA	CSTB	CTPS	CTSD	FST	GATA2	GMPR	HDC	HEY1	HOXA1	HS2ST1	HS3ST1	BCL11B	CDH3	MYL6B	NAA16	ClQA	ClQB	CYP27B1	EIF3M
CD56dim.natural.killer.cell	CYP27A1	DDX55	DYRK2	RPL37A	NOTCH3	AKR7A3	GPRC5C	GRIN1	HLA-E	PORCN	PSMC4	UPP1	IL21R	KIR2DS1	KIR2DS2	KIR2DS5
CD68	CD68
CD8.T.cells	ABT1	AES	APBA2	ARHGAP8	C12orf47	C19orf6	C4orf15	CAMLG	CD8A	CD8B	CDKN2AIP	DNAJB1	FLT3LG	GADD45A	GZMM	KLF9	LEPROTL1	LIME1	MYST3	PF4	PPP1R2	PRF1	PRR5	RBM3	SF1	SFRS7	SLC16A7	TBCC	THUMPD1	TMC6	TSC22D3	VAMP2	ZEB1	ZFP36L2	ZNF22	ZNF609	ZNF91
CD8_16704732	DUSP2	GPR56	CST7	FCGBP	S100B	ADRB2	KLRC4	CCL5	IL2RB	GNLY	KLRC1	CD8A	C1orf21	CCL4L1	TBX21	TSPAN32	KLRG1	PRF1	GZMH
CD8_CD68_ratio	CD68	CD8A
CD8A	CD8A
Central.memory.CD4.T.cell	ABHD3	AHNAK	ANXA2P2	AQP3	ATHL1	BMI1	BZW2	CD63	COL4A1	CYLD	ELMO2	FYN	GLIPR1	GSS	IFITM2	ITGB1	ITGB2	KLF5	LSP1	NDUFB9	PKM2	SFXN3	SIRPG	SMAD4	STX4	TRADD	VIM	XRCC6
Central.memory.CD8.T.cell	ACTN4	ADAM12	ADCY9	F13A1	FCER1G	FCGR3B	FGF7	FKBP4	GLUD1	GM2A	GUSB	IL1RN	NOL11	NTRK1	RARA	RNF128	SIGLEC1	TNFRSF11A	TOX4	UBA52	ULBP1
CHANG_CORE_SERUM_RESPONSE_UP	CEP78	LSM3	LRRC40	STK17A	RPN1	JUNB	NUP85	FLNC	HMGN2	RPP40	UQCR10	AIMP2	CHEK1	VTA1	EXOSC8	CENPO	PNO1	SLC16A1	WDR77	UBE2J1	NOP16	NUDT1	SMC2	SLC25A5	NUPL1	DLEU2	PDAP1	CCBL2	COX17	BCCIP	PLG	RGS8	SNRPC	PLK4	NUTF2	LSM4	SMS	EBNA1BP2	C13orf27	VDAC1	PSMD14	MYCBP	SMURF2	GNG11	F3	IL7R	BRIP1	HNRNPA2B1	DCK
Chemokine12	CCL2	CCL3	CCL4	CCL5	CCL8	CCL18	CCL19	CCL21	CXCL9	CXCL10	CXCL11	CXCL13
CSF1_response	CORO1A	MNDA	CCRL2	SLC7A7	HLA-DMA	FYB	RNASE6	TLR2	CTSC	LILRB4	PSCDBP	CTSS	RASSF4	MSN	CYBB	LAPTM5	DOCK2	FCGR1A	EVI2B	ADCY7	CD48	ARHGAP15	ARRB2	SYK	BTK	TNFAIP3	FCGR2A	VSIG4	FPRL2	IL10RA	IFI16	ITGB2	IL7R	TBXAS1	FMNL1	FLI1	RASSF2	LYZ	CD163	CD97	CCL2	FCGR2B	MERTK	CD84	CD53	CD86	HMHA1	CTSL	EVI2A
CSR_Activated_15701700	ACAS2	ACINUS	ADAMTS1	ADD3	AIP1	ALEX3	APOD	APP	ARHC	ARHGAP12	ARHGEF3	ATP6V0A1	AXIN2	BAF53A	BBC3	BCCIP	BCL6	BF	BHC80	BHLHB2	BM039	BOCT	BRCA2	BRIP1	C11ORF14	C11ORF24	C13ORF1	C1ORF33	C1S	C20ORF108	C5ORF4	C6ORF55	C8ORF13	CAMLG	CBX1	CCNG2	CCNL2	CCT5	CDC14B	CDCA4	CDK2	CDKN1A	CDKN1C	CENPJ	CGI-121	CHEK1	CKLF	CL640	CLCN6
CTLA4_data	CTLA4
Cytotoxic.cells	APBA2	APOL3	CTSW	DUSP2	GNLY	GZMA	GZMH	KLRB1	KLRD1	KLRF1	KLRK1	NKG7	RORA	RUNX3	SIGIRR	WHAMMP3	ZBTB16
DAP12_data	TYROBP
DC	CCL13	CCL17	CCL22	CD209	HSD11B1	NPR1	PPFIBP2
Dendritic.cells.activated	ARHGAP22	BIRC3	CCL1	CCL13	CCL17	CCL18	CCL19	CCL22	CCL5	CCL8	CCR7	CD1B	CD1E	CD86	CHST7	CLIC2	CXCL11	CYP27A1	DHX58	EBI3	ETV3	FPR3	HESX1	HTR2B	IDO1	IFI44L	IL12B	IL2RA	KYNU	LAMP3	MAP3K13	MMP12	MSC	NR4A3	PDCD1LG2	PLA1A	PLA2G7	PTGIR	RASSF4	RSAD2	SIGLEC1	SLC15A3	SLC2A6	SLCO5A1	ST3GAL6	TMEM255A	TNFAIP6	TNFRSF11A	TNFRSF4
Dendritic.cells.resting	ACP5	AIF1	ALOX15	C1orf54	CCL13	CCL17	CCL18	CCL22	CD1A	CD1B	CD1C	CD1E	CD33	CD68	CLEC4A	CLEC7A	CLIC2	DHRS11	EGR2	FAM198B	FCER1A	FCER2	FLVCR2	FPR3	FZD2	HLA-DQA1	IGSF6	MMP12	NCF2	PLA2G7	PPFIBP1	RNASE6	SCN9A	SLAMF8	SLC15A3	TMEM255A	TREM2
Eosinophil	GIPR	KRT18P50	LRMP	FOSB	RRP12	GPR183	NR4A3	ST3GAL6	DEPDC5	PDE6C	PKD2L2	GPR65	IL5RA	P2RY14	DACH1	DAPK2	EMR3
Eosinophils	ABHD2	ACACB	C9orf156	CAT	CCR3	CLC	CYSLTR2	EMR1	EPN2	GALC	GPR44	HES1	HIST1H1C	HRH4	IGSF2	IL5RA	KBTBD11	KCNH2	LRP5L	MYO15B	RCOR3	RNASE2	RRP12	SIAH1	SMPD3	SYNJ1	TGIF1	THBS1	THBS4	TIPARP	TKTL1
G_CD3E	CD3E	CD3D	IL10RA	AMICA1	CD3G
G_CYTH4	CYTH4	NCF4	RAC2	IL2RB	CSF2RB
G_GIMAP4	GIMAP4	GIMAP5	GIMAP6	GIMAP8	GIMAP7	GIMAP1
G_HLA.DPA1	HLA-DPA1	HLA-DRA	HLA-DPB1	HLA-DRB1	HLA-DMB	HLA-DMA	HLA-DOA	HLA-DQA1	HLA-DQB1	HLA-DRB5
G_LILRB4	LILRB4	LILRB2	LAIR1	LILRB1	LILRB3	LILRA6	OSCAR
G_SIGLEC9	SIGLEC9	SIGLEC7	FPR3	SIGLEC5	CD33	SIGLEC10	SIGLEC14	FPR1
G_SLAMF6	SLAMF6	SLAMF7	CD48	LY9	SLAMF1	ARHGAP30	SLAMF8
Gamma.delta.T.cell	ACP5	AQP9	BTN3A2	C1orf54	CARD8	CCL18	CD209	CD33	CD36	CDK5	IL10RB	KLRF1	LGALS1	MAPK7	KLHL7	KRT80	LAMC1	LCORL	LMNB1	MEIS3P1	MPL	FABP1	FABP5	FADD	MFAP3L	MINPP1	RPS24	RPS7	RPS9	ABP1	CCL13
GP11_Immune_IFN	STAT1	IL18BP	XAF1	B2M	RSAD2	EPSTI1	PSMB8	PSMB9	ZC3HAV1	IFI35	DDX58	GBP7	CXCL10	CCL5	GBP6	CXCL9	CD274	HELZ2	UBA7	LGALS3BP	PARP9	IRF9	ADAR	IFIT2	OASL	DDX60	IFIH1	RTP4	GBP4	IFI44	MX1	ISG15	BST2	USP18	IFIT1	OAS2	ZBP1	PARP14	IRGM	STAT2	PARP12	SP100	GBP1	BATF2	NMI	SLFN13	GVINP1	IRF1	IRF1
GRANS_16704732	SPTBN2	SLPI	CMTM6	SLC9A7	SLC25A37	GABARAP	QPCT	PARPBP	AOX1	PPM1A	RER1	LAMP2	SGCE	OSBP2	FAXDC2	TGFA	LRRK2	SPRTN	NFIA	MOG	BNIP3L	CDA	C5orf45	AGO4	CAMSAP2	TNFRSF10A	CYP4F3	ELF4	RAB2B	TST	TBC1D10C	IL18RAP	BST2	FIS1	SERPINE1	ATP6V0C	SLC31A2	ARRB2	ZNF598	RTN3	OAZ1	GYPB	USP47	CHI3L1	EMR2	C9orf78	BACH1	SLC7A7	ALOX5AP
HER2_Immune_18006808	AOC1	ACTN1	ACVR1	ACVRL1	ADAM8	AGER	AIF1	ALDH1A1	ALDOB	AKR1B1	ALOX5AP	AMPD1	AMPD3	BIN1	ANG	ANGPT2	ANK1	AOAH	APBA2	BIRC3	APOC4	APOE	FASLG	RHOG	ARHGAP1	ARRB2	ATP2A1	B2M	BCL2A1	TNFRSF17	BDH1	CXCR5	BNIP3	DST	BTK	BTN1A1	SERPING1	C1QA	C1QB	C1R	C1S	C2	C3	C3AR1	FMNL1	CAPN2	CASP1	CASP4	RUNX1
ICR_ACT_SCORE	IFNG	IRF1	STAT1	IL12B	TBX21	GZMB	GNLY	PRF1	GZMH	GZMA	CXCL10	CXCL9	CCL5	CD8A	CD8B	PDCD1
ICR_INHIB_SCORE	CTLA4	FOXP3	IDO1	CD274
ICR_SCORE	IFNG	IRF1	STAT1	IL12B	TBX21	GZMB	GNLY	PRF1	GZMH	GZMA	CXCL10	CXCL9	CCL5	CD8A	CD8B	CTLA4	PDCD1	FOXP3	IDO1	CD274
ICS5	CXCL13	CLIC5	HLA-F	TNFRSF17	XCL2
iDC	ABCG2	BLVRB	CARD9	CD1A	CD1B	CD1C	CD1E	CH25H	CLEC10A	CSF1R	CTNS	F13A1	FABP4	FZD2	GSTT1	GUCA1A	HS3ST2	LMAN2L	MMP12	MS4A6A	NUDT9	PDXK	PPARG	PREP	RAP1GAP	SLC26A6	SLC7A8	SYT17	TACSTD2	TM7SF4	VASH1
IFIT3	IFIT3	IFI44L	IFIT1	RSAD2	MX1	IFI44	OAS2	CMPK2	IFI6	IFIT2
IFN_21978456	IFI27	MX1	ISG15	IFIT1	IFIT3	RSAD2	IFI44L	IFI44	OAS1	OAS2	OAS3	HERC6	OASL
IFN_gamma	IFI44	IFI44L	DDX58	IFI6	IFI27	IFIT2	IFIT1	IFIT3	CXCL10	MX1	OAS1	OAS2	OAS3	HERC5	SAMD9	HERC6	DDX60	RTP4	IFIH1	STAT1	TAP1	OASL	RSAD2	ISG15
IFNG_21050467	MAP3K10	CSRP3	FOSL1	SKP1A	HLA-B	SF3A1	XRCC6	CEBPD	HLA-A	NMI	IFI35	HIF3A	TAS2R5	C1S	SHFM1	COL16A1	PSME1	IFITM1	CYCS	BAK1	EPS15	GBP1	FAS	PML	HADH	EIF2B1	HLA-E	HADHB	IRF1	ADAR	IFIT3	SDCBP	ATP6V0B	ZFP36L2	TRIM21	PRAME	ELK4	BBC3	PSMB10	CASP8	PHLDA1	PPP3CA	BTG1	RBBP4	PMAIP1	TEAD4	SRP9	ISG15	BST2
IgG_19272155	LOC96610	IGKV1OR2-118	IGKV1D-13	IGLL3P	IGKV1-5	IGHV1-69	POU2AF1	IGLJ3	GUSBP11	IGLC2	IGLV3-25	IGKC	IGLV2-14	IGHG1	IGHM	IGLV4-3	IGHD	IGHA1	IGL	IGH	IGLC1
IGG_21214954	CD27	IL2RG	CD79A	PIM2	POU2AF1	IGKC	IGLV3-25	IGL	IGJ	TNFRSF17	NTN3	IL8	HLA-C	LAX1
IL12_21050467	CD3E	TRB@	IL12B	CD3Z	STAT4	IFNG	JAK2	IL12RB1	IL12RB2	MAPK14	TRA@	IL12A	MAP2K6	TYK2	JUN	IL18	CXCR3	CD3G	ETV5	CCR5	CD3D	MAPK8	IL18R1
IL13_21050467	IL13	IL13RA2	JAK2	IL13RA1	TYK2	IL4R	JAK1
IL2_21050467	RAF1	IL2	STAT5A	IL2RB	SOS1	GRB2	STAT5B	HRAS	LCK	JUN	MAPK3	IL2RG	JAK1	JAK3	CSNK2A1	MAP2K1	FOS	SHC1	SYK	ELK1	IL2RA	MAPK8
IL4_21050467	JAK3	GRB2	STAT6	SHC1	IL4	IL4R	AKT1	IRS1	IL2RG	JAK1	RPS6KB1
IL8_21978456	CXCL1	CXCL8	CXCL2
Immature.dendritic.cell	ACADM	AHCYL1	ALDH1A2	ALDH3A2	ALDH9A1	ALOX15	AMT	ARL1	ATIC	ATP5A1	CAPZA1	LILRA5	RDX	RRAGD	TACSTD2	INPP5F	RAB38	PLAU	CSF3R	SLC18A2	AMPD2	CLTB	C1orf162
Immune_cell_21214954	WARS	IDO1	RNASE6	GPR65	MNDA	LAMP3	TNFAIP8	LYN	TNFAIP3	PLAC8	IL7R	CSF2RB	IRF1	TNFRSF1B	ADAMDEC1	SLAMF8	SIRPG	LTB	PTPRCAP	CCR7	SPOCK2	PLEK	CD74	HLA-DMA	HLA-DRA	HLA-DMB	FCER1G	TYROBP	LAPTM5	ITGB2	C1QA	STAT1	CXCL11	CXCL10	GBP1	TAP1	PSMB9	GIMAP4	SRGN	FGL2	HCLS1	ARHGAP25	LCK	EVI2B	ARHGAP15	CYTIP	GZMA	LCP2	CD53
Immune_NSCLC	C3orf41	C1orf24	PLEK	RHOH	PSCDBP	TCEA2	FLJ21963	CLEC4E	USP51	WFDC10B	IGH@	SLC4A3	CD53	LOC401431	SCFV	THRAP2	PRDM13	OBSL1	C7orf40	TAGAP	MGC11271	IGLV6-57	CD38	FKBP9	ADAMTSL2	CD48	GNPTAB	DHRS8	LOC388886	CNIH3	PSMA6	CCRK	SHROOM1	GPSM1	TRO	GSTT2	NQO2	EAF2	MUM1L1	MUC4	C13orf21	PABPC1	PLA2G7	PARK2	AOAH	IGL@	LOC642480	TMSB4X	LOC390712
Interferon_19272155	RSAD2	OAS3	IFI44	ISG15	DDX60	IFI44L	IFI6	MX1	IFIT3	IFI27	IFIT1	OAS1	OAS2
Interferon_21214954	C19orf66	BST2	SP110	PARP12	IFIT5	OAS1	IRF9	USP18	DDX58	MX2	IFI27	OAS2	IFI6	IFIT3	IFI44L	IFI44	IFIT1	ISG15	MX1	RSAD2	OAS3	HERC6	HERC5	DDX60	PLSCR1	UBE2L6	SAMD9	RTP4	XAF1	NMI	IFITM1	IFITM3	ISG20	PSME2	PSME1	IRF7
IR7	C1QA	IGLC2	LY9	TNFRSF17	SPP1	XCL2	HLA-F
KEGG_HEMATOPOIETIC_CELL_LINEAGE	ANPEP	CD14	CD19	CD1A	CD1B	CD1C	CD1D	CD1E	CD2	CD22	CD33	CD34	CD36	CD37	CD38	CD3D	CD3E	CD3G	CD4	CD44	CD5	CD55	CD59	CD7	CD8A	CD8B	CD9	CR1	CR2	CSF1	CSF1R	CSF2	CSF2RA	CSF3	CSF3R	DNTT	EPO	EPOR	FCER2	FCGR1A	FLT3	FLT3LG	GP1BA	GP1BB	GP5	GP9	GYPA	HLA-DRA	HLA-DRB1
LCK_19272155	ARHGAP15	KLRK1	SASH3	ARHGAP25	SLAMF1	GIMAP5	SH2D1A	CCR7	ITK	TRBV19	RAC2	CORO1A	PIK3CD	LPXN	PRKCB	STAT4	GMFG	SELPLG	FGL2	EVI2B	CSF2RB	GZMK	SAMSN1	GIMAP4	IRF8	NCKAP1L	IL10RA	TRAC	INPP5D	PLAC8	CCL5	CD247	LTB	IL2RG	HCLS1	IL7R	CD53	LCK	CD3D	CD27	GZMA	SELL	TRBV21-1	CD2	CD48	SLA	LCP2	SRGN	PTPRC
leukocyte_infiltration	CCL5	CD19	CD37	CD3D	CD3E	CD3G	CD3Z	CD79A	CD79B	CD8A	CD8B1	IGHG3	IGJ	IGLC1	CD14	LCK	LTB	MS4A1
LYM	CD53	SASH3	IL10RA	NCKAP1L	LCP2	ITGAL	CCR5	CD4	MYO1F	ARHGAP30
Lymph.vessels	FIGF	PDPN	VEGFC
LYMPHS_16704732	UQCRB	SESTD1	QTRT1	TIPIN	REL	STXBP2	HSBP1	COX6C	RPL11	MECOM	ANKRD28	JUN	ZC3H15	RPL23	RPS6KA2	EEF2	TMA7	RPS6	RPL27	RPS21	COX7B	PRRC2B	CYP17A1	NSUN4	TOMM34	MINOS1	STAMBPL1	FGF9	ATF4	RPL35	RPL31	RPS24	DCLRE1C	C5orf49	FAM162A	ITGB2	SLC19A1	RPL32	TPP2	MALAT1	LSM3	TSSC1	ATXN2L	SERPINB6	TPI1
Macrophage	AIF1	CCL1	CCL14	CCL23	CCL26	CD300LB	CNR1	CNR2	EIF1	EIF4A1	FPR1	FPR2	FRAT2	GPR27	GPR77	RNASE2	MS4A2	BASP1	IGSF6	HK3	VNN1	FES	NPL	FZD2	FAM198B	HNMT	SLC15A3	CD4	TXNDC3	FRMD4A	CRYBB1	HRH1	WNT5B
Macrophages	APOE	ATG7	BCAT1	CCL7	CD163	CD68	CD84	CHI3L1	CHIT1	CLEC5A	COL8A2	COLEC12	CTSK	CXCL5	CYBB	DNASE2B	EMP1	FDX1	FN1	GM2A	GPC4	KAL1	MARCO	ME1	MS4A4A	MSR1	PCOLCE2	PTGDS	RAI14	SCARB2	SCG5	SGMS1	SULT1C2
Macrophages.M0	ADAMDEC1	AQP9	BHLHE41	C5AR1	CCL18	CCL22	CCL7	CD68	CHI3L1	COL8A2	CSF1	CXCL3	CXCL5	CYP27A1	DCSTAMP	FAM198B	GPC4	HK3	IGSF6	MARCO	MMP9	NCF2	PLA2G7	PPBP	QPCT	SLAMF8	SLC12A8	SLC15A3	TNFSF14	TREM2	VNN1
Macrophages.M1	ACHE	ADAMDEC1	APOBEC3A	APOL3	APOL6	AQP9	ARRB1	CCL19	CCL5	CCL8	CCR7	CD38	CHI3L1	CLIC2	CXCL11	CXCL13	CXCL9	CYP27B1	DHX58	EBI3	GGT5	HESX1	IDO1	IFI44L	IL2RA	KYNU	LAG3	LAMP3	LILRA3	LILRB2	NOD2	PLA1A	PTGIR	RASSF4	RSAD2	SIGLEC1	SLAMF1	SLC15A3	SLC2A6	SOCS1	TLR7	TLR8	TNFAIP6	TNIP3	TRPM4
Macrophages.M2	ADAMDEC1	AIF1	ALOX15	CCL13	CCL14	CCL18	CCL23	CCL8	CD4	CD68	CFP	CHI3L1	CLEC4A	CLIC2	CRYBB1	EBI3	FAM198B	FES	FRMD4A	FZD2	GGT5	GSTT1	HRH1	HTR2B	MS4A6A	NME8	NPL	P2RY13	PDCD1LG2	RENBP	SIGLEC1	SLC15A3	TLR8	TREM2	WNT5B
Mast.cell	ADAMTS3	CPA3	CMA1	CTSG	ARHGAP15	CPM	FCN1	FTL	HSPA6	ITGA9	RNASE3	S100A4	SIGLEC8	SLC6A4	PTGS2	EGR3	PILRA
Mast.cells	ABCC4	ADCYAP1	CALB2	CEACAM8	CMA1	CPA3	CTSG	ELA2	GATA2	HDC	HPGD	HPGDS	KIT	LINC01140	MAOB	MLPH	MPO	MS4A2	NR0B1	PPM1H	PRG2	PTGS1	SCG2	SIGLEC6	SLC18A2	SLC24A3	TAL1	TPSAB1	TPSB2	VWA5A
Mast.cells.activated	ATP8B4	BPI	CCL1	CCL4	CD33	CLC	CMA1	CPA3	CSF2	CTSG	CXCL3	FCER1A	GZMB	HDC	HOXA1	HPGDS	IL18R1	IL1A	IL1B	IL1RL1	IL3	IL5	MARCH3	MS4A2	MS4A3	MYB	NOX3	NTRK1	P2RX1	PRG2	RAB27B	RGS13	SLC12A8	STXBP6	TEC	TPSAB1
Mast.cells.resting	ADAMTS3	ADRB2	ATP8B4	BMP2K	BPI	C3AR1	CD33	CEACAM8	CLC	CMA1	CPA3	CRISP3	CTSG	FAM124B	FAM174B	FCER1A	GFI1	HDC	HPGDS	IL18R1	LTC4S	MS4A2	MS4A3	MYB	NOX3	NTRK1	P2RX1	P2RY14	PAQR5	PRG2	RAB27B	RGS13	SEPT8	SLC12A8	ST8SIA1	STAP1	STXBP6	TPSAB1
MCD3_CD8_21214954	SRPX	IGFBP6	ENPP2	SEMA3G	CIDEA	GPX3	GPD1	CD36	RBP4	AOC3	LPL	FABP4	ADIPOQ	PLIN1	ADH1B	FHL1	LEP	CD34	SPRY1	PROS1	PPAP2A	AKAP12	JAM3	NDN	SPARCL1	ITM2A	AQP1	C7	TSPAN7	JAM2	CAV1	GNG11	LDB2	LHFP	CDH5	ABCA8	MEOX1	DARC	VWF	CLDN5	ERG	SLIT2	PECAM1	CDO1	CFD
MDACC.FNA.1_20805453	TMEM176B	SLCO2B1	CKAP2	CD74	VCAM1	IGLL1	CCL2	GPNMB	PTGDS	CD163	MAFB	HLA-DRB1	PLTP	APOE	C1QB	NTN3	PECAM1	IGKV1D-13	IGKV1OR2-108	IGLJ3	IGKC	IGL	IGHG3	IGHM	HLA-DPA1	HLA-DQB1	HLA-DQA1	IGHG1	IGJ	C1QA	HLA-DRA
Memory.B.cell	AICDA	CCNA2	CDKN3	CLCN5	ENPP1	FCER1A	FCRL4	MYC	RUNX2	SORL1	SOX5	STAT5A	STAT5B	TLR9
MHC.I_19272155	HLA-G	HLA-A	HLA-B	HLA-C	HLA-F
MHC.II_19272155	CTSS	CD74	HLA-DRB1	HLA-DQA1	HLA-DMB	HLA-DPA1	HLA-DPB1	HLA-DMA	HLA-DRA	LCP2	SRGN	PTPRC
MHC1_21978456	HLA-E	HLA-G	HLA-B	HLA-C	HLA-J	HLA-F	HLA-A
MHC2_21978456	HLA-DPB1	HLA-DMB	CD74	HLA-DRB5	HLA-DRB1	HLA-DRB4	HLA-DRB3	HLA-DRA	HLA-DPA1	HLA-DQA1	HLA-DQA2	LOC100509457	HLA-DMA	HLA-DQB1	LOC101060835
Minterferon_21214954	STAT1	IL18BP	XAF1	B2M	RSAD2	EPSTI1	PSMB8	PSMB9	ZC3HAV1	IFI35	DDX58	GBP7	CXCL10	CCL5	GBP6	CXCL9	CD274	HELZ2	UBA7	LGALS3BP	PARP9	IRF9	ADAR	IFIT2	OASL	DDX60	IFIH1	RTP4	GBP4	IFI44	MX1	ISG15	BST2	USP18	IFIT1	OAS2	ZBP1	PARP14	IRGM	STAT2	PARP12	SP100	GBP1	BATF2	NMI	SLFN13	GVINP1	IRF1
Module11_Prolif	CDKN3	NDC80	RNASEH2A	CENPA	SMC2	CENPE	RAD51AP1	PLK4	NMU	KIF2C	TMSB15A	UBE2C	CHEK1	ZWINT	OIP5	CRABP1	ECT2	EIF4EBP1	EZH2	FEN1	HSPA4L	TPX2	FOXM1	NCAPH	PRAME	PDSS1	KIF4A	RAD54B	ASPM	FBXO5	ATAD2	RACGAP1	GPSM2	DONSON	HMMR	BIRC5	KIF11	LMNB1	MAD2L1	MCM4	MCM5	MKI67	MMP1	MYBL1	MYBL2	NEK2	NUSAP1	GTSE1	GINS2
Module3_IFN_score	IFI44	IFI44L	DDX58	IFI6	IFI27	IFIT2	IFIT1	IFIT3	CXCL10	MX1	OAS1	OAS2	OAS3	HERC5	SAMD9	HERC6	DDX60	RTP4	IFIH1	STAT1	TAP1	OASL	RSAD2	ISG15
Module4_TcellBcell	CD96	CD52	SEMA4D	CXCL13	SP140	CCR7	CTSW	DOCK2	EVI2B	FCN1	KLRK1	FLI1	PLCL2	FYB	IPCEF1	PPP1R16B	CCDC69	STAP1	GPR18	ICOS	GPR171	GZMA	GZMB	GZMK	IGJ	IL2RB	IL2RG	IL7R	ITGA4	ITK	KLRB1	LCK	LGALS2	LRMP	LTB	SH2D1A	CXCL9	NCF4	GIMAP6	IL21R	TRAT1	PLAC8	UBASH3A	POU2AF1	RHOF	LAX1	BANK1	SIRPG	PRF1
Module5_TcellBcell	IGSF6	LILRB2	BTN3A3	UBD	CXCL13	GNLY	CXCR6	CTSC	HCP5	PIM2	SP140	CCR7	CTSS	CYBB	FCN1	TFEC	SEL1L3	FYB	GBP1	LAMP3	ADAMDEC1	GPR18	ICOS	GPR171	GZMH	GZMB	GZMK	BIRC3	IFNG	IL2RG	IL15	IDO1	CXCL10	IRF1	ISG20	ITK	LAG3	LCK	LYN	CXCL9	NKG7	TRAT1	MGC29506	PLAC8	POU2AF1	CRTAM	SLAMF8	PSMB9	PTPN7
Monocyte	ASGR2	CFP	ASGR1	CD1D	UPK3A	ACTG1	ANXA5	ATP6V1B2	CFL1	DAZAP2	CTBS	EMR4P	HIVEP2	MARCKSL1	MBP	MMP15	PNPLA6	TMBIM6	PQBP1	TEX264	IKZF1
Monocytes	AIF1	APOBEC3A	AQP9	ASGR1	ASGR2	BST1	C5AR1	CCR2	CD1D	CD33	CD68	CDA	CFP	CHST15	CLEC4A	CLEC7A	CREB5	CSF3R	FAM198B	FCN1	FES	FOSB	FPR1	FZD2	HCK	HK3	HNMT	HPSE	IGSF6	LILRA2	LILRA3	LILRB2	LST1	MEFV	MNDA	MS4A6A	NCF2	NFE2	NLRP3	NOD2	P2RY13	PADI4	RNASE2	RNASE6	SLC15A3	TLR2	TLR7	TLR8	UPK3A
Natural.killer.cell	AKT3	AXL	BST2	CDH2	CRTAM	CSF2RA	CTSZ	CXCL1	CYTH1	DAXX	DGKH	DLL4	DPYD	ERBB3	F11R	FAM27A	FAM49A	FASLG	FCGR1A	FN1	FSTL1	FUCA1	GBP3	GLS2	GRB2	LST1	BCL2	CDC5L	FGF18	FUT5	FZR1	GAGE2	IGFBP5	KANK2	LDB3
Natural.killer.T.cell	BTN2A2	CD101	CD109	CNPY3	CNPY4	CREB1	CRTC2	CRTC3	CSF2	KLRC1	FUT4	ICAM2	IL32	LAMP2	LILRB5	KLRG1	HSPA4	HSPB6	ISM2	ITIH2	KDM4C	KIR2DS4	KIRREL3	SDCBP	NFATC2IP	MICB	KIR2DL1	KIR2DL3	KIR3DL1	KIR3DL2	NCR1	FOSL1	TSLP	SLC7A7	SPP1	TREM2	UBASH3A	YBX2	CCDC88A	CLEC1A	THBD	PDPN	VCAM1	EMR1
Neutrophil	CREB5	CDA	CHST15	S100A12	APOBEC3A	CASP5	MMP25	HAL	C1orf183	FFAR2	MAK	CXCR1	STEAP4	MGAM	BTNL8	CXCR2	TNFRSF10C	VNN3
Neutrophils	ALPL	BST1	CD93	CEACAM3	CREB5	CRISPLD2	CSF3R	CYP4F3	DYSF	FCAR	FCGR3B	FLJ11151	FPR1	FPRL1	G0S2	HIST1H2BC	HPSE	IL8RA	IL8RB	KCNJ15	LILRB2	MGAM	MME	PDE4B	S100A12	SIGLEC5	SLC22A4	SLC25A37	TECPR2	TNFRSF10C	VNN3
NHI_5gene	IGK@	GBP1	STAT1	IGLL5	OCLN
NK.CD56bright.cells	DUSP4	FOXJ1	LPCAT4	MADD	MAR6	MPPED1	MUC3B	NIBP	PLA2G6	RRAD	XCL1
NK.CD56dim.cells	EDG8	FLJ20699	GTF3C1	GZMB	IL21R	KIR2DL3	KIR2DS1	KIR2DS2	KIR2DS5	KIR3DL1	KIR3DL2	KIR3DL3	KIR3DS1	SPON2	TMEPAI
NK.cells	ADARB1	AF107846	ALDH1B1	APBB2	ATL2	BCL2	CDC5L	FGF18	FUT5	FZR1	GAGE2A	IGFBP5	KANK2	LDB3	MAPRE3	MCM3AP	MRC2	NCR1	PDLIM4	PRX	PSMD4	RP5-886K2.1	SGMS1	SLC30A5	SMEK1	SPN	TBXA2R	TCTN2	TINAGL1	TRPV6	XCL1	XCL2	ZNF205	ZNF528	ZNF747
NK.cells.activated	APOBEC3G	APOL6	CCL4	CCL5	CCND2	CD244	CD247	CD69	CD7	CD96	CDK6	CSF2	CST7	CTSW	DPP4	FASLG	GNLY	GPR171	GPR18	GRAP2	GZMA	GZMB	GZMH	GZMM	IFNG	IL12RB2	IL18R1	IL18RAP	IL2RB	KIR2DL1	KIR2DL4	KIR2DS4	KIR3DL2	KLRB1	KLRC3	KLRD1	KLRF1	KLRK1	LCK	LTA	LTB	NAALADL1	NCR3	NKG7	OSM	PRF1	PRR5L	PTGDR	PTGER2
NK.cells.resting	AZU1	BPI	CAMP	CCL5	CD2	CD244	CD247	CD7	CD96	CDHR1	CEACAM8	CST7	CTSW	DEFA4	ELANE	GFI1	GNLY	GZMA	GZMB	GZMH	GZMK	GZMM	IL12RB2	IL18R1	IL18RAP	IL2RB	KIR2DL1	KIR3DL2	KLRB1	KLRC3	KLRC4	KLRD1	KLRF1	KLRK1	LCK	MGAM	MS4A3	NAALADL1	NKG7	NME8	PLEKHF1	PRF1	PRR5L	PTGDR	PTPRCAP	PVRIG	S1PR5	SH2D1A	TBX21
PD1_data	PDCD1
PD1_PDL1	PDCD1	CD274
pDC	IL3RA
PDL1_data	CD274
Plasma.cells	ABCB9	AMPD1	ANGPT4	ATXN8OS	CD27	CD38	CD79A	DENND5B	EAF2	FCRL2	GNG7	GPR25	GUSBP11	HIST1H2AE	HIST1H2BG	HLA-DOB	IGHD	IGHE	IGHM	IGKC	IGLL3P	KCNA3	KCNG2	LIME1	MAN1A1	MANEA	MAST1	MROH7	MZB1	P2RX5	PAX7	PDK1	PNOC	RASGRP3	REN	RGS13	RPL3P7	SIK1	SPAG4	ST6GALNAC4	TGM5	TMEM156	TNFRSF17	UGT2B17	ZBP1	ZNF165
Plasmacytoid.dendritic.cell	CBX6	DAB2	DDX17	HIGD1A	IDH3A	IL3RA	MAGED1	NUCB2	OFD1	OGT	PDIA4	SERTAD2	SIRPA	TMED2	ENG	FCAR	IGF1	ITGA2B	GABARAP	GPX1	KRT23	PROK2	RALB	RETNLB	RNF141	SEC14L1	SEPX1	EMP3	CD300LF	ABTB1	KLHL21	PHRF1
Regulatory.T.cell	CCL3L1	CD72	CLEC5A	FOXP3	ITGA4	L1CAM	LIPA	LRP1	LRRC42	MARCO	MMP12	MNDA	MRC1	MS4A6A	PELO	PLEK	PRSS23	PTGIR	ST8SIA4	STAB1
Rotterdam_ERneg_15721472	PARP4	COL2A1	FUT3	GAS2	MYH2	SAT1	TNFSF10	CEP57	ANAPC15	GABRQ	RFX7	BCL2L14	RPL23AP7	ZNF362
STAT1	STAT1	CXCL10	TAP1	CXCL11	INDO	CXCL9	MX1	LAMP3	ISG15	RTP4	HERC6	IFI44L	MX2	IFIT3	HERC5	RSAD2	DDX58	CCL5	ADAMDEC1	CD2	HCP5	NMI	SPOCK2	CCL8	TRIM22	LYZ	IRF1	LAG3	PSCDBP	TFEC	UBD	SP140	CTSC	IFI6	PLA2G7	CD3G	ECGF1	PLAC8	FGL2	GZMK	CD48	STAT4	GPR18	P2RX5	IFI30	SH2D1A	LAPTM5	CD69	PTPN7
STAT1_19272155	TAP1	GBP1	IFIH1	PSMB9	CXCL9	IRF1	CXCL11	CXCL10	IDO1	STAT1
T.cells	BCL11B	CD2	CD28	CD3D	CD3E	CD3G	CD6	CD96	GIMAP5	ITM2A	LCK	NCALD	PRKCQ	SH2D1A	SKAP1	TRA	TRAC	TRAT1	TRBC1
T.cells.CD4.memory.activated	CD2	CD247	CD28	CD3D	CD3G	CD6	CD7	CDC25A	CSF2	CTLA4	CXCL13	DPP4	GPR171	GPR19	GZMB	ICOS	IFNG	IL12RB2	IL17A	IL26	IL2RA	IL3	IL4	IL9	LAG3	LCK	LTA	NKG7	ORC1	PMCH	RRP9	SH2D1A	SKA1	TNFRSF4	TNIP3	TRAC	TRAT1	UBASH3A
T.cells.CD4.memory.resting	BCL11B	CCL5	CCR6	CD2	CD247	CD27	CD28	CD3D	CD3E	CD3G	CD4	CD6	CD69	CD7	CD96	CTLA4	CTSW	DGKA	DPP4	EPB41	ETS1	FAIM3	FBXL8	FLT3LG	GPR171	GPR25	GRAP2	GZMA	GZMK	GZMM	ICOS	IL7R	ITK	KLRB1	LCK	LEF1	LIME1	LTB	LY9	NKG7	PBXIP1	PTGER2	PTPRCAP	RASA3	RASGRP2	RCAN3	RPL3P7	SH2D1A	SIRPG
T.cells.CD4.naive	ACAP1	ANKRD55	ATHL1	BCL11B	CCR7	CD2	CD247	CD27	CD3D	CD3G	CD7	CXorf57	DPP4	DSC1	EPHA1	FAIM3	FLJ13197	FLT3LG	GAL3ST4	GALR1	GPR1	GRAP2	GZMM	ICOS	IL7R	ITK	LAT	LCK	LEF1	LIME1	LTB	LY9	MAP4K1	MAP4K2	MAP9	RASGRP2	RPL3P7	SERGEF	SH2D1A	SIRPG	TCF7	TRAC	TRAT1	TRAV13-1	TRBC1	UBASH3A	VILL	WNT7A	ZNF324
T.cells.CD8	BCL11B	CCL5	CD2	CD247	CD27	CD3D	CD3E	CD3G	CD6	CD69	CD7	CD8A	CD8B	CD96	CRTAM	CST7	CTSW	DPP4	DSC1	DUSP2	FAIM3	FLT3LG	GNLY	GPR171	GRAP2	GZMA	GZMB	GZMH	GZMK	GZMM	ICOS	IGKC	IL7R	ITK	KLRB1	KLRC3	KLRC4	KLRD1	KLRF1	KLRK1	LAG3	LCK	LEF1	LIME1	LTB	LY9	MAP4K1	MAP9	NCR3
T.cells.follicular.helper	ATHL1	BCL11B	CA8	CD2	CD247	CD27	CD3D	CD3G	CD69	CD7	CHI3L2	CTLA4	CXCL13	CXCR5	DGKA	FAIM3	FOSB	FZD3	GPR19	GZMM	ICA1	ICOS	IL21	ITK	KLRB1	LAG3	LAT	LCK	LEF1	LTA	MAP4K1	MAP9	PASK	PDCD1	PTPRCAP	PVRIG	RGS1	RPL3P7	SH2D1A	SIK1	SIRPG	ST8SIA1	TCF7	TNFRSF4	TRAC	TRAT1	TRAV13-1	TRAV8-6	TRAV9-2
T.cells.gamma.delta	BFSP1	BRSK2	CCL5	CCR5	CD2	CD244	CD247	CD3D	CD3G	CD8A	CD8B	CDH12	COLQ	CST7	CXCR6	DUSP2	GFI1	GNLY	GPR171	GPR18	GYPE	GZMA	GZMB	GZMH	GZMK	GZMM	IL18RAP	IL2RB	KLRB1	KLRD1	KLRG1	KLRK1	LAG3	LAT	LCK	LHCGR	LY9	MAGEA11	MAP4K1	PLEKHG3	PRF1	PTGDR	PVRIG	SCN9A	SH2D1A	SIRPG	SIT1	SKAP1	TARDBPP1
T.cells.regulatory.Tregs.	BARX2	BCL11B	CD2	CD247	CD27	CD28	CD3D	CD3E	CD3G	CD4	CD5	CD6	CD96	CEMP1	CLEC2D	CTLA4	DGKA	DPP4	EFNA5	FOXP3	FRMD8	GPR1	GPR171	GPR19	GZMM	HIC1	ICOS	IL2RA	IL2RB	ITK	KIRREL	LAIR2	LCK	LILRA4	LOC126987	LTB	MAP4K1	MBL2	NPAS1	NTN3	PCDHA5	PLCH2	PMCH	PTGIR	PTPRG	RCAN3	RYR1	SEC31B	SEPT5
T.follicular.helper.cell	B3GAT1	CDK5R1	PDCD1	BCL6	CD200	CD83	CD84	FGF2	GPR18	CEBPA	CECR1	CLEC10A	CLEC4A	CSF1R	CTSS	DMN	DPP4	LRRC32	MC5R	MICA	NCAM1	NCR2	NRP1	PDCD1LG2	PDCD6	PRDX1	RAE1	RAET1E	SIGLEC7	SIGLEC9	TYRO3	CHST12	CLIC3	IVNS1ABP	KIR2DL2	LGMN
T.helper.cells	ANP32B	ASF1A	ATF2	BATF	C13orf34	CD28	DDX50	FAM111A	FRYL	GOLGA8A	ICOS	ITM2A	LRBA	NAP1L4	NUP107	PHF10	PPP2R5C	RPA1	SEC24C	SLC25A12	SRSF10	TRA	UBE2L3	YME1L1
T_cell_16704732	SLC35D2	CD3E	S100A8	GATA3	GIPC1	CCL5	PRKCA	SLCO3A1	CEP85L	KLRB1	CD5	SH2D1A	S100A10	IL6ST	CD247	CD6	SBK1	GBP2	KLRG1	TIAM1	MYBL1	TACC3	RASGRP1	LAT	OSBP2	LIMA1	UPP1	RNF213	MAPKAPK5	ACVR2B	FYB	HSPA1L	LEF1	MRPL27	LRIG1	RARRES3	DPP4	TRA	APBA2	SPOCK2	MLLT3	PCSK5	BCL11B	VIPR1	RUNX2	GALT	ITGA6	OLAH	CD3G
TAMsurr	CXCL10	CXCL11	CCL8	LAMP3
TAMsurr_TcClassII_ratio	CXCL10	CXCL11	CCL8	LAMP3	CD2	CD3G	CD8A	IFNG	TNF	GZMB	GZMH	PRF1	ZAP70	HLA-DMA	HLA-DOA	HLA-DOB	HLA-DPA1	HLA-DPB1	HLA-DQA1	HLA-DQB1	HLA-DQB2	HLA-DRA	HLA-DRB1	HLA-DRB2	HLA-DRB3	HLA-DRB4	HLA-DRB5	HLA-DRB6	CIITA	CD74
TcClassII	CD2	CD3G	CD8A	IFNG	TNF	GZMB	GZMH	PRF1	ZAP70	HLA-DMA	HLA-DOA	HLA-DOB	HLA-DPA1	HLA-DPB1	HLA-DQA1	HLA-DQB1	HLA-DQB2	HLA-DRA	HLA-DRB1	HLA-DRB2	HLA-DRB3	HLA-DRB4	HLA-DRB5	HLA-DRB6	CIITA	CD74
Tcell_21978456	CORO1A	LCK	GZMK	LAPTM5	IL10RA	CD27	SELL	TRAC	CD48	CD2	TRBC1	CD3D	IL23A	ITK	CD53	EVI2B	PTPRC	YME1L1	TRAV20	TRAJ17	SAMSN1	ARHGAP25	PLAC8	CD52
Tcell_receptors	CD3D	CD3E	CD3G	CD3Z
Tcm.cells	AQP3	ATF7IP	ATM	CASP8	CDC14A	CEP68	CLUAP1	CREBZF	CYLD	DOCK9	FAM153B	FOXP1	FYB	HNRPH1	INPP4B	KLF12	LOC441155	MAP3K1	MLL	N4BP2L2-IT2	NEFL	NFATC3	PCM1	PCNX	PDXDC2	PHC3	POLR2J2	PSPC1	REPS1	RPP38	SLC7A6	SNRPN	ST3GAL1	STX16	TIMM8A	TRAF3IP3	TXK	TXLNGY	USP9Y
Tem.cells	AKT3	C7orf54	CCR2	DDX17	EWSR1	FLI1	GDPD5	LTK	MEFV	NFATC4	PRKY	TBC1D5	TBCD	TRA	VIL2
Tfh.cells	B3GAT1	BLR1	C18orf1	CDK5R1	CHGB	CHI3L2	CXCL13	HEY1	HIST1H4K	ICA1	KCNK5	KIAA1324	MAF	MAGEH1	MKL2	MYO6	MYO7A	PASK	PDCD1	POMT1	PTPN13	PVALB	SH3TC1	SIRPG	SLC7A10	SMAD1	ST8SIA1	STK39	THADA	TOX	TSHR	ZNF764
Tgd.cells	C1orf61	CD160	FEZ1	TARP	TRD	TRGV9
TGF_beta	MMP3	MARCKSL1	IGF2R	LAMB1	SPARC	FN1	ITGA4	SMO	MMP19	ITGB8	ITGA5	NID1	TIMP1	SEMA3F	RHOQ	CTNNB1	MMP2	SERPINE1	EPHB2	COL16A1	EPHA2	TNC	JUP	ITGA3	TCF7L2	COL3A1	CDH6	WNT2B	ADAM9	DSP	HSPG2	ARHGAP1	ITGB5	IGFBP5	ARHGDIA	LRP1	IGFBP2	CTNNA1	LRRC17	MMP14	NEO1	EFNA5	ITGB3	EPHB3	CD44	IGFBP4	TNFRSF1A	RAC1	PXN
TGFB_17349583	COL1A1	CTGF	FN1	MMP9	SERPINE1	SPARC	TAGLN	TGFB1	TGFB1I1	TGFB3	TGFBI	TGFBR1	TGIF1	THBS1	TGIF2
Th1.cells	APBB2	APOD	ATP9A	BST2	BTG3	CCL4	CD38	CD70	CMAH	CSF2	CTLA4	DGKI	DOK5	DPP4	DUSP5	EGFL6	GGT1	HBEGF	IFNG	IL12RB2	IL22	LRP8	LRRN3	LTA	SGCB	SYNGR3	ZBTB32
Th17.cells	IL17A	IL17RA	RORC
Th2.cells	ADCY1	AHI1	ANK1	BIRC5	CDC25C	CDC7	CENPF	CXCR6	DHFR	EVI5	GATA3	GSTA4	HELLS	IL26	LAIR2	LIMA1	MB	MICAL2	NEIL3	PHEX	PMCH	PTGIS	SLC39A14	SMAD2	SNRPD1	WDHD1
Treg.cells	FOXP3
TREM1_data	TREM1
Troester_WoundSig	ADH1A	APOH	BMPR1B	DST	CAPN6	CD86	CDK4	COL17A1	COX7B	CSF3	CTGF	CTSK	DMBT1	ARID3A	DSC3	ELANE	EYA4	F3	FABP4	FAP	FBLN1	EFEMP1	FPR1	FRZB	GJB5	HBB	HDC	HMGA1	HPCAL1	CYR61	IL1B	IL13RA2	IDO1	INHBA	KRT6A	KRT6B	KRT34	AFF3	LAMA3	LAMC2	LTBP2	LUM	MSMB	ND4	NODAL	OGN	PCDH8	PDGFRL	PER1
Type.1.T.helper.cell	CD70	TBX21	ADAM8	AHCYL2	ALCAM	B3GALNT1	BBS12	BST1	CD151	CD47	CD48	CD52	CD53	CD59	CD6	CD68	CD7	CD96	CFHR3	CHRM3	CLEC7A	COL23A1	COL4A4	COL5A3	DAB1	DLEU7	DOC2B	EMP1	F12	FURIN	GAB3	GATM	GFPT2	GPR25	GREM2	HAVCR1	HSD11B1	HUNK	IGF2	RCSD1	RYR1	SAV1	SELE	SELP	SH3KBP1	SIT1	SLC35B3	SIGLEC10	SKAP1
Type.17.T.helper.cell	IL17A	IL17RA	C2CD4A	C2CD4B	CA2	CCDC65	CEACAM3	IL17C	IL17F	IL17RC	IL17RE	IL23A	ILDR1	LONRF3	SH2D6	TNIP2	ABCA1	ABCB1	ADAMTS12	ANK1	ANKRD22	B3GALT2	CAMTA1	CCR9	CD40	GPR44	IFT80
Type.2.T.helper.cell	ASB2	CSRP2	DAPK1	DLC1	DNAJC12	DUSP6	GNAI1	LAMP3	NRP2	OSBPL1A	PDE4B	PHLDA1	PLA2G4A	RAB27B	RBMS3	RNF125	TMPRSS3	GATA3	BIRC5	CDC25C	CDC7	CENPF	CXCR6	DHFR	EVI5	GSTA4	HELLS	IL26	LAIR2
Wound.healing	CEP78	LSM3	LRRC40	STK17A	RPN1	JUNB	NUP85	FLNC	HMGN2	RPP40	UQCR10	AIMP2	CHEK1	VTA1	EXOSC8	CENPO	PNO1	SLC16A1	WDR77	UBE2J1	NOP16	NUDT1	SMC2	SLC25A5	NUPL1	DLEU2	PDAP1	CCBL2	COX17	BCCIP	PLG	RGS8	SNRPC	PLK4	NUTF2	LSM4	SMS	EBNA1BP2	C13orf27	VDAC1	PSMD14	MYCBP	SMURF2	GNG11	F3	IL7R	BRIP1	HNRNPA2B1	DCK
ZHANG_INTERFERON_RESPONSE	IRF1	IFI27	IFRD1	STAT1	MX2	OAS1	OASL	ISG15	MX1	IFIT2	SP110	IFITM3	OAS2	IFNB1	IRF9	IFI44	IFITM1	ISG20	IFI16	OAS3	IFI30	IRF3	RTP4
[truncated: 817 more columns]

## Sheet: S3
Table S3. Identified signatures correlated with OS in Multi-Cox of training cohorts.
Signature	Coef	P value	HR	95%CI lower limit	95%CI upper limit
CSR_Activated_15701700	25.1530557826916	6.1504753648845e-05	83913788610.5468	380674.10440659	18497512274842408
NK.CD56dim.cells	-3.86196	1.94069390273817e-05	0.0210268381284184	0.00357440283869771	0.123692807338916
TGF_beta	5.52556680263951	0.00916997022032947	251.028581367595	3.93240226190537	16024.6445980056
Th2.cells	-6.62519	0.0011229578472205	0.00132652180856133	2.46407750021685e-05	0.0714125309952286

## Sheet: S4
Table S4. Multicollinearity test used by variance inflation factors (VIF) and kappa test for selected signatures in all cohorts.
Signature	GSE62254	GSE84433	GSE13861	GSE15459	GSE26899	GSE26901	TCGA-STAD
CSR_Activated_15701700	1.51221343881213	1.46250460564905	1.66035901576582	1.3970802293351	1.5605863165121	1.66128881025926	1.37996288123552
NK.CD56dim.cells	1.13668721229741	1.20810767949391	1.11803557600629	1.0727289834047	1.25204704064508	1.04756720478019	1.10936560559041
TGF_beta	1.65783645724285	1.65174699899525	1.82134263278322	1.74284164143698	1.51923107731275	1.86402370840491	1.52736639658596
Th2.cells	1.4659303912413	1.48480583545531	1.41574900585821	1.36389718677105	1.47965613879711	1.21273648407816	1.28781950442626
kappa	6.36516246309715	8.00526631375517	6.61684338192537	6.05903407812972	8.55788177021446	6.31808511363986	4.67642863827407

## Sheet: S5
Table S5. The C-index and AUC values for OS and DFS in the training and test cohorts.
OS Cohort	Type	C_index	C_index_lower	C_index_upper	AUC	AUC_lower	AUC_upper
GSE13861	TIES	0.707996406109614	0.624673950427397	0.79131886179183	0.72713379725629	0.663759518451455	0.790508076061126
GSE15459	TIES	0.746738485866772	0.706908318237782	0.786568653495762	0.728541637067515	0.69377023836651	0.763313035768521
GSE62254	TIES	0.692603150787697	0.654613380794878	0.730592920780516	0.742580243070978	0.715021363680632	0.770139122461323
GSE26899	TIES	0.666893732970027	0.580179013150392	0.753608452789663	0.681695696783096	0.62925546566134	0.734135927904853
GSE26901	TIES	0.721537703302119	0.656659551536582	0.786415855067656	0.763714336389179	0.722234110838158	0.805194561940201
TCGA-STAD	TIES	0.606868336226134	0.557836669456714	0.655900002995555	0.632010605740078	0.602908538224668	0.661112673255489
OS Cohort	Type	C_index	C_index_lower	C_index_upper	AUC	AUC_lower	AUC_upper
GSE13861	pStage	0.585354896675651	0.48417755993404	0.686532233417263	0.591887795160993	0.522275306961023	0.661500283360962
GSE15459	pStage	0.643605455623641	0.586119959792878	0.701090951454404	0.641893029697629	0.605325769405395	0.678460289989863
GSE62254	pStage	0.618094523630908	0.572810455105769	0.663378592156047	0.654121381604845	0.623706202203676	0.684536561006015
GSE26899	pStage	0.565168029064487	0.462531135080338	0.667804923048636	0.568331186723357	0.512255372459052	0.624407000987663
GSE26901	pStage	0.57885657959586	0.509232775838142	0.648480383353578	0.606489107254015	0.552794074869187	0.660184139638843
TCGA-STAD	pStage	0.569126137933477	0.518288249202187	0.619964026664768	0.598905357086154	0.569889669434981	0.627921044737327
DFS Cohort	Type	C_index	C_index_lower	C_index_upper	AUC	AUC_lower	AUC_upper
GSE13861	TIES	0.686014625228519	0.60052640910843	0.771502841348608	0.725804103282049	0.660292801328555	0.791315405235543
GSE62254	TIES	0.708133874239351	0.664996575087335	0.751271173391367	0.740588242793061	0.712538035062562	0.768638450523559
GSE26899	TIES	0.649697580645161	0.567960075465747	0.731435085824576	0.619549329817321	0.56280667454217	0.676291985092471
GSE26901	TIES	0.704301075268817	0.637660591540164	0.770941558997471	0.752527086544338	0.709729521885584	0.795324651203092
DFS Cohort	Type	C_index	C_index_lower	C_index_upper	AUC	AUC_lower	AUC_upper
GSE13861	pStage	0.61654478976234	0.522220106575001	0.71086947294968	0.63563535287003	0.562923476610521	0.70834722912954
GSE62254	pStage	0.620973630831643	0.569751286498833	0.672195975164453	0.642769231484558	0.61094923631884	0.674589226650276
GSE26899	pStage	0.572832661290323	0.475630876241936	0.67003444633871	0.557782544715374	0.501406991933554	0.614158097497195
GSE26901	pStage	0.565493646138807	0.497030162040799	0.633957130236816	0.607921394323661	0.556873178584894	0.658969610062429

## Sheet: S6
Table S6. The AUC and p-values for OS and DFS in cohorts with and without TIES.
Type	Time(year)	AUC_with_TIES	Lower_with_TIES	Upper_with_TIES	AUC_without_TIES	Lower_without_TIES	Upper_without_TIES	p_value
OS	1	0.752	0.694	0.809	0.636	0.566	0.707	1.32e-02
OS	2	0.773	0.731	0.816	0.624	0.57	0.677	1.73e-05
OS	3	0.78	0.74	0.819	0.616	0.567	0.665	3.94e-07
OS	4	0.781	0.741	0.82	0.618	0.57	0.666	3.11e-07
OS	5	0.776	0.735	0.818	0.613	0.564	0.662	5.38e-07
Type	Time(year)	AUC_with_TIES	Lower_with_TIES	Upper_with_TIES	AUC_without_TIES	Lower_without_TIES	Upper_without_TIES	p_value
DFS	1	0.747	0.698	0.796	0.627	0.568	0.687	2.37e-03
DFS	2	0.791	0.749	0.833	0.627	0.574	0.68	1.91e-06
DFS	3	0.782	0.741	0.824	0.622	0.572	0.673	1.66e-06
DFS	4	0.782	0.738	0.825	0.623	0.572	0.674	3.55e-06
DFS	5	0.766	0.716	0.815	0.606	0.551	0.661	2.12e-05

## Sheet: S7
Table S7. GSEA results of the KEGG pathways in the high- and low-TIES groups in TCGA cohort.
ID	Description	setSize	enrichmentScore	NES	pvalue	p.adjust	qvalue
hsa03030	DNA replication	36	-0.814387	-3.27042	1e-10	2.62307692307692e-09	1.73279352226721e-09
hsa04612	Antigen processing and presentation	70	-0.702607	-3.21805	1e-10	2.62307692307692e-09	1.73279352226721e-09
hsa05330	Allograft rejection	36	-0.79461	-3.191	1e-10	2.62307692307692e-09	1.73279352226721e-09
hsa05332	Graft-versus-host disease	39	-0.776756	-3.17396	1e-10	2.62307692307692e-09	1.73279352226721e-09
hsa03440	Homologous recombination	41	-0.7567	-3.12581	1e-10	2.62307692307692e-09	1.73279352226721e-09
hsa04110	Cell cycle	158	-0.595094	-3.03999	1e-10	2.62307692307692e-09	1.73279352226721e-09
hsa03460	Fanconi anemia pathway	52	-0.681907	-2.95527	1e-10	2.62307692307692e-09	1.73279352226721e-09
hsa03040	Spliceosome	128	-0.587158	-2.95019	1e-10	2.62307692307692e-09	1.73279352226721e-09
hsa03010	Ribosome	131	-0.521188	-2.59148	1e-10	2.62307692307692e-09	1.73279352226721e-09
hsa05168	Herpes simplex virus 1 infection	168	-0.461352	-2.30392	1e-10	2.62307692307692e-09	1.73279352226721e-09
hsa04820	Cytoskeleton in muscle cells	228	0.657436583386115	1.64589055442755	1e-10	2.62307692307692e-09	1.73279352226721e-09
hsa04020	Calcium signaling pathway	245	0.613748122303377	1.53858458632817	1e-10	2.62307692307692e-09	1.73279352226721e-09
hsa04080	Neuroactive ligand-receptor interaction	329	0.597985777830314	1.50641198539164	1e-10	2.62307692307692e-09	1.73279352226721e-09
hsa04650	Natural killer cell mediated cytotoxicity	112	-0.470534	-2.31115	1.11466629870051e-10	2.7150086275491e-09	1.79352321745796e-09
hsa05164	Influenza A	155	-0.396289	-2.00934	1.8877221246642e-10	4.29142163006996e-09	2.83489498019747e-09
hsa00970	Aminoacyl-tRNA biosynthesis	44	-0.685486	-2.8728	2.02506099085957e-10	4.31591123676946e-09	2.85107271081545e-09
hsa03013	Nucleocytoplasmic transport	107	-0.454611	-2.21207	5.43491612753911e-10	1.09018023499461e-08	7.20168452813232e-09
hsa03050	Proteasome	46	-0.664851	-2.80732	7.60959192156481e-10	1.44159491402978e-08	9.52311503634426e-09
hsa04081	Hormone signaling	202	0.609825093211579	1.52305030365387	1.18517650583226e-09	2.12707993941475e-08	1.40514001245487e-08
hsa04658	Th1 and Th2 cell differentiation	91	-0.485387	-2.31051	1.70939664535036e-09	2.91452128032237e-08	1.92532043213146e-08
hsa03008	Ribosome biogenesis in eukaryotes	77	-0.517087	-2.4058	2.05146428959086e-09	3.33118725119278e-08	2.20056821038819e-08
hsa04512	ECM-receptor interaction	88	0.688872389002984	1.68311868284802	6.78913532062588e-09	1.05231597469701e-07	6.95155482590401e-08
hsa04360	Axon guidance	181	0.609285327643252	1.51818926937745	1.46675188766008e-08	2.17461910300908e-07	1.4365441828799e-07
hsa05410	Hypertrophic cardiomyopathy	97	0.672368543482063	1.64811747399646	1.57171703739778e-08	2.23314795730269e-07	1.47520809650494e-07
hsa03410	Base excision repair	44	-0.63263	-2.65128	1.64595600218387e-08	2.24508398697879e-07	1.48309298723094e-07
hsa05320	Autoimmune thyroid disease	39	-0.662496	-2.70707	2.04924376318943e-08	2.64750096703045e-07	1.74892794241246e-07
hsa04659	Th17 cell differentiation	107	-0.420492	-2.04605	2.09626176275139e-08	2.64750096703045e-07	1.74892794241246e-07
hsa03420	Nucleotide excision repair	61	-0.5505	-2.4615	2.26467834090268e-08	2.66294935947522e-07	1.75913308512949e-07
hsa05414	Dilated cardiomyopathy	103	0.664410950996435	1.63169094461148	2.19474566640671e-08	2.66294935947522e-07	1.75913308512949e-07
hsa04940	Type I diabetes mellitus	40	-0.657221	-2.69856	2.51016986189983e-08	2.85322640969281e-07	1.88482929981251e-07
hsa04510	Focal adhesion	199	0.591807397699748	1.47762128640913	3.41755946458924e-08	3.64183680445291e-07	2.40578199152006e-07
hsa04151	PI3K-Akt signaling pathway	334	0.548875731968747	1.38302326576436	3.31319199650001e-08	3.64183680445291e-07	2.40578199152006e-07
hsa04022	cGMP-PKG signaling pathway	164	0.61017685387157	1.51705	6.76407990078647e-08	6.98954923081268e-07	4.61726666273781e-07
hsa04261	Adrenergic signaling in cardiomyocytes	151	0.611500427544111	1.51738703466678	9.59577554821353e-08	9.34902703411661e-07	6.17592772125623e-07
hsa04310	Wnt signaling pathway	170	0.604506293476233	1.50423440976338	9.49062000302179e-08	9.34902703411661e-07	6.17592772125623e-07
hsa05340	Primary immunodeficiency	36	-0.658306	-2.64363	1.48588380209676e-07	1.4074621569861e-06	9.29763548680428e-07
hsa04974	Protein digestion and absorption	97	0.655262993706843	1.60618815448835	2.35282811967817e-07	2.16841726705475e-06	1.43244727627633e-06
hsa05412	Arrhythmogenic right ventricular cardiomyopathy	85	0.663137617837625	1.61823492874906	2.86351242988407e-07	2.56962562786966e-06	1.69748382270136e-06
hsa05321	Inflammatory bowel disease	64	-0.504487	-2.2751	3.15230847965459e-07	2.75624920913388e-06	1.82076657124448e-06
hsa04024	cAMP signaling pathway	219	0.570098451867448	1.42610055110447	1.01821040121989e-06	8.68024367039956e-06	5.73413225950148e-06
hsa05152	Tuberculosis	167	-0.317235	-1.59441	1.56123989101033e-06	1.29849464105981e-05	8.57780068488344e-06
hsa03430	Mismatch repair	23	-0.73015	-2.60997	1.73706606688382e-06	1.41033221144615e-05	9.31659494519142e-06
hsa04623	Cytosolic DNA-sensing pathway	70	-0.444227	-2.03463	2.46650256710699e-06	1.95599389624066e-05	1.29212129586511e-05
hsa05323	Rheumatoid arthritis	90	-0.393192	-1.86412	3.63589392589823e-06	2.81781779257113e-05	1.86143851708665e-05
hsa04061	Viral protein interaction with cytokine and cytokine receptor	98	-0.381964	-1.84516	4.10693550181622e-06	3.11214445804296e-05	2.05586946757584e-05
hsa03018	RNA degradation	76	-0.412679	-1.91568	6.10633480598196e-06	4.52665254095619e-05	2.99028752512618e-05
hsa04672	Intestinal immune network for IgA production	46	-0.528169	-2.23019	7.34560960015729e-06	5.32947419926305e-05	3.52062811743261e-05
hsa05235	PD-L1 expression and PD-1 checkpoint pathway in cancer	89	-0.384216	-1.82021	1.72694413776887e-05	0.00012268498978733	8.10451854128373e-05
hsa04270	Vascular smooth muscle contraction	130	0.582322533831126	1.43954496558501	3.90047975901036e-05	0.000271441550576027	0.00017931314037126
hsa05140	Leishmaniasis	75	-0.38246	-1.77023	4.40825835793501e-05	0.000300643220011168	0.000198603639704862
hsa04210	Apoptosis	133	-0.306368	-1.50609	4.75139948098995e-05	0.000317691612356387	0.000209865735589649
hsa04911	Insulin secretion	83	0.615948060038398	1.50179683098109	5.90925981012246e-05	0.000387511076009954	0.000255988178009354
hsa05322	Systemic lupus erythematosus	118	-0.318812	-1.5816	6.35861989580044e-05	0.0004049737732117	0.000267523961930248
hsa04621	NOD-like receptor signaling pathway	167	-0.288214	-1.44855	6.41307441449613e-05	0.0004049737732117	0.000267523961930248
hsa05217	Basal cell carcinoma	62	0.642330983595257	1.54703434993934	9.75205647747677e-05	0.00060462750160356	0.000399414370560771
hsa05205	Proteoglycans in cancer	198	0.540909130137643	1.35039435342093	0.00010600053000265	0.000645467513051851	0.000426393109409156
hsa05032	Morphine addiction	88	0.602465870102119	1.47200203976063	0.000138164830642957	0.000826565039460498	0.000546025369484632
hsa04010	MAPK signaling pathway	292	0.51409338007556	1.29262262698826	0.000153999846000154	0.000905412887690561	0.000598111924574101
hsa04923	Regulation of lipolysis in adipocytes	55	0.648306516996579	1.55171137869286	0.000162295769423074	0.000938014531750308	0.000619648432766062
hsa04916	Melanogenesis	100	0.590693594032121	1.4493253978378	0.000174106901637605	0.000989507557640391	0.000653664507902589
hsa05162	Measles	127	-0.302202	-1.51255	0.000179928247816709	0.00100582840172947	0.000664445988486209
hsa04371	Apelin signaling pathway	134	0.563322530071024	1.39373713314096	0.000202019595900802	0.00111110777745441	0.000733993098858603
hsa04925	Aldosterone synthesis and secretion	96	0.589092092692687	1.44357151090244	0.000244182159891279	0.0013216843892528	0.00087309911807408
hsa04713	Circadian entrainment	95	0.588061951634503	1.44051986492383	0.000281224979983987	0.00149840184647718	0.000989837922969955
hsa04927	Cortisol synthesis and secretion	63	0.627303172748198	1.51199958428202	0.000287454808787272	0.00150803215071477	0.000996199661222288
hsa04340	Hedgehog signaling pathway	54	0.641228523806269	1.53325933455118	0.000298514687729433	0.0015193060972498	0.00100364718262527
hsa04921	Oxytocin signaling pathway	150	0.550700673450395	1.36629296847192	0.000298013410603477	0.0015193060972498	0.00100364718262527
hsa04217	Necroptosis	140	-0.28274	-1.38987	0.000314151747367868	0.0015753786154771	0.00104068845103288
hsa04218	Cellular senescence	156	-0.266574	-1.3506	0.000404235126605113	0.00199774171264266	0.00131969972682676
hsa04926	Relaxin signaling pathway	126	0.559736026503924	1.38260198776117	0.000439064542487746	0.00213887155697602	0.00141292950514854
hsa04970	Salivary secretion	86	0.589000520470419	1.43790944863495	0.000526711059930907	0.00252969678079492	0.00167110699518479
hsa04934	Cushing syndrome	153	0.542407561559273	1.34636463074166	0.000620024180943057	0.00293650341252198	0.00193984173569904
hsa04610	Complement and coagulation cascades	81	0.59224674192808	1.44264959198647	0.000642145587728508	0.00299961158103317	0.00198153072493007
hsa04514	Cell adhesion molecules	148	0.54203659354776	1.34435254674194	0.0008050394469329	0.00370970880275836	0.00245061794656672
hsa01230	Biosynthesis of amino acids	70	-0.343754	-1.57445	0.000947598778997735	0.00430841578184303	0.00284612124498969
hsa04260	Cardiac muscle contraction	80	0.587203433640111	1.42968112953415	0.000994910227637063	0.00446400510031893	0.00294890289078022
hsa04924	Renin secretion	69	0.599933992020665	1.45207037359702	0.00105483220540223	0.00467139976678129	0.00308590693036331
hsa04350	TGF-beta signaling pathway	107	0.560944342892555	1.37918833922003	0.00115448372868232	0.00504716604462398	0.00333413654437269
hsa05145	Toxoplasmosis	110	-0.295904	-1.45116	0.00121148596071609	0.00522932547600235	0.00345447029438031
hsa04620	Toll-like receptor signaling pathway	96	-0.310357	-1.48834	0.00131548885170049	0.00560727123037334	0.00370413966136717
hsa04015	Rap1 signaling pathway	204	0.514680547650029	1.28565881221589	0.00141200423601271	0.00594436351210288	0.00392682139709837
hsa04115	p53 signaling pathway	75	-0.333521	-1.54372	0.00149986586239289	0.00623724706190215	0.00412029903147726
hsa01200	Carbon metabolism	111	-0.287119	-1.40782	0.00190919527536745	0.00784380227590722	0.0051815826116504
hsa05224	Breast cancer	142	0.533760433218657	1.32250759702027	0.00198114264227024	0.00804249572635896	0.00531283866473474
hsa04728	Dopaminergic synapse	130	0.538328626041855	1.33078872691123	0.00228328084354376	0.00915998550174613	0.00605104768443794
hsa03020	RNA polymerase	34	-0.447769	-1.77148	0.00308116141660927	0.0120012724529933	0.00792798982849378
hsa04725	Cholinergic synapse	112	0.544189652741006	1.33977962649979	0.00309710256851439	0.0120012724529933	0.00792798982849378
hsa04724	Glutamatergic synapse	113	0.543832235231057	1.33924015093616	0.00307500245079896	0.0120012724529933	0.00792798982849378
hsa00051	Fructose and mannose metabolism	34	-0.446154	-1.76509	0.0031536593322942	0.0120831217113744	0.00798205910243593
hsa04810	Regulation of actin cytoskeleton	220	0.501432046334079	1.25444189390468	0.00329	0.0124654444444444	0.00823461988304094
hsa04660	T cell receptor signaling pathway	119	-0.271277	-1.34631	0.0034019967930477	0.012748141828893	0.00842136857966696
hsa04540	Gap junction	88	0.556103421177095	1.35872488536454	0.00457846210529161	0.0167876943860692	0.0110898799154771
hsa04072	Phospholipase D signaling pathway	144	0.522163544792273	1.29421906465192	0.00453129000256016	0.0167876943860692	0.0110898799154771
hsa04550	Signaling pathways regulating pluripotency of stem cells	138	0.524357480010189	1.29826928478178	0.00471738210795074	0.017113056370332	0.0113048126663097
hsa04933	AGE-RAGE signaling pathway in diabetic complications	100	0.545832964592704	1.33925538816371	0.00478693918065692	0.0171825922168843	0.0113507477524718
hsa04390	Hippo signaling pathway	155	0.515777587889023	1.28066683462607	0.00522416717334955	0.018556677147002	0.0122584624462369
hsa03450	Non-homologous end-joining	13	-0.651929	-1.95197	0.00537513811695702	0.0188961041018798	0.0124826864571764
hsa04640	Hematopoietic cell lineage	93	-0.291102	-1.39172	0.00609077706033501	0.0211934181385126	0.0140002823943254
hsa04742	Taste transduction	76	0.56153462651245	1.36453997756201	0.00648356054530874	0.0223322641005079	0.0147525992205855
hsa03273	Virion - Lassa virus and SFTS virus	17	0.714247580897449	1.52610655782186	0.00780567284592924	0.0266173444046187	0.0175833051476722
hsa05030	Cocaine addiction	49	0.592738770652808	1.40913990949966	0.0090742302783155	0.0306367576723325	0.0202385125540335
hsa03320	PPAR signaling pathway	73	0.555841866902173	1.34856850613866	0.0103596597057375	0.0346337643103578	0.0228789182355813
hsa05165	Human papillomavirus infection	316	0.471213021527135	1.18634004061865	0.0106239893760106	0.0351726250215497	0.0232348873425271
hsa04723	Retrograde endocannabinoid signaling	136	0.512929685838046	1.26950595851414	0.0107999503956348	0.0354113758164565	0.023392605107954
hsa05310	Asthma	28	-0.437617	-1.65141	0.0110660272962007	0.0359382410286136	0.0237406500389668
hsa04727	GABAergic synapse	85	0.540740268729372	1.31955233227816	0.0125757821559685	0.0404560539168422	0.0267250981268845
hsa04014	Ras signaling pathway	225	0.483855691988932	1.21102523016547	0.012779	0.0407255981308411	0.0269031578947368
hsa04913	Ovarian steroidogenesis	48	0.580565316665047	1.37844272328372	0.0163463085699712	0.0516119557625944	0.0340946397073474
hsa00514	Other types of O-glycan biosynthesis	45	0.583355461301512	1.37920089287103	0.0184348020168613	0.0576721787866945	0.0380979974080958
hsa05144	Malaria	47	0.575867619007332	1.36535884460105	0.0211516256457004	0.0655700395016712	0.0433152907959798
hsa04726	Serotonergic synapse	107	0.512449111375094	1.2599535904181	0.0247273607641602	0.0759642344196272	0.0501816520012355
hsa04721	Synaptic vesicle cycle	75	0.534799487643781	1.29889444397534	0.0252314916927667	0.0768208809574415	0.0507475490813165
hsa04392	Hippo signaling pathway - multiple species	28	0.618254066226327	1.40486007973722	0.0262337426785374	0.0791655420653207	0.0522964222934979
hsa05226	Gastric cancer	144	0.494214297746271	1.22494489043895	0.0267137096774194	0.079906798245614	0.0527860929913919
hsa00532	Glycosaminoglycan biosynthesis - chondroitin sulfate / dermatan sulfate	21	0.64456493857468	1.41707794538179	0.0301636845507987	0.0893723247393298	0.0590389797629775
hsa01240	Biosynthesis of cofactors	150	-0.233916	-1.18733	0.0304023157471034	0.0893723247393298	0.0590389797629775
hsa04961	Endocrine and other factor-regulated calcium reabsorption	52	0.555902214237922	1.32635044941079	0.0320569964977885	0.0934310752627854	0.0617201731941228
hsa04971	Gastric acid secretion	75	0.528449236715132	1.28347126979578	0.0330013514543172	0.0953683122535778	0.0629999037575726
hsa01250	Biosynthesis of nucleotide sugars	37	-0.351768	-1.42108	0.0334347826086957	0.0958089148702959	0.0632909639828471
hsa00604	Glycosphingolipid biosynthesis - ganglio series	15	0.675867340184145	1.41748087502226	0.0372893250604315	0.105963832046726	0.069999259323968
hsa04730	Long-term depression	59	0.541390275751025	1.30057335423535	0.0381732783026226	0.107579238852846	0.0710663902284579
hsa04622	RIG-I-like receptor signaling pathway	61	-0.292596	-1.30831	0.0402329274748544	0.112150868998492	0.0740863897690302
hsa04928	Parathyroid hormone synthesis, secretion and action	115	0.497899613073744	1.22675007078858	0.0404532460023887	0.112150868998492	0.0740863897690302
hsa04978	Mineral absorption	57	0.541575910778113	1.29874486113488	0.0415948642695493	0.114385876741261	0.0755628264319486
hsa05033	Nicotine addiction	38	0.572683102088973	1.33758082618489	0.0433084588047348	0.118145475619316	0.0780464015512694
hsa00350	Tyrosine metabolism	35	0.577664011020407	1.34025575830914	0.0462169431668857	0.125079187459587	0.0826267822699543
hsa04611	Platelet activation	123	0.490808466839859	1.2115670108587	0.0475786117287229	0.127750445665311	0.084391404143777
hsa03022	Basal transcription factors	42	-0.321085	-1.33216	0.0508414734612216	0.135444862892786	0.0894743036241893
hsa00220	Arginine biosynthesis	21	-0.418467	-1.45789	0.0513943374996199	0.135856349514499	0.0897461299462966
hsa04918	Thyroid hormone synthesis	72	0.518391423769159	1.25698174727082	0.0535693687567016	0.140516574969502	0.0928246551735557
hsa00980	Metabolism of xenobiotics by cytochrome P450	70	0.510923051023266	1.23737944913016	0.0729591038078533	0.189916445789908	0.125458000923107
hsa04213	Longevity regulating pathway - multiple species	59	0.520858065159059	1.25124914728979	0.075038218566927	0.193848731297895	0.12805565209986
hsa05134	Legionellosis	56	-0.281749	-1.23902	0.0765849760255727	0.19635696860692	0.129712583058746
hsa00240	Pyrimidine metabolism	56	-0.280621	-1.23406	0.0795151838039425	0.202348340874212	0.13367045824072
hsa00982	Drug metabolism - cytochrome P450	65	0.511732897230239	1.2352972635824	0.0818762795052144	0.20582748024583	0.135968762996165
hsa01524	Platinum drug resistance	71	-0.263169	-1.20467	0.082089552238806	0.20582748024583	0.135968762996165
hsa04211	Longevity regulating pathway	86	0.494857219968558	1.20808020975892	0.0840064086516798	0.209096243432283	0.138128094133381
hsa03265	Virion - Ebolavirus, Lyssavirus and Morbillivirus	12	0.663462755789358	1.34137599524823	0.0847204900341017	0.209345558707454	0.138292790749792
hsa04520	Adherens junction	91	0.490358820666859	1.19944218106849	0.0883477651534111	0.216738042570598	0.143176234326618
hsa04977	Vitamin digestion and absorption	25	0.578895970288567	1.29949213648821	0.094267810824604	0.227981017668014	0.150603296128893
hsa05218	Melanoma	68	0.504402507315004	1.22006253755945	0.0939232287377253	0.227981017668014	0.150603296128893
hsa04972	Pancreatic secretion	91	0.487780275102612	1.19313492975534	0.0962830972521147	0.231215043401205	0.15273967985139
hsa05207	Chemical carcinogenesis - receptor activation	190	0.45578314580537	1.13687525679832	0.100065400261601	0.23861749293151	0.157629706705798
hsa00430	Taurine and hypotaurine metabolism	15	0.626046174476171	1.31299210131834	0.10382640273585	0.24540243567022	0.162111811185143
hsa04935	Growth hormone synthesis, secretion and action	115	0.474372493857436	1.16878277295141	0.104350009302586	0.24540243567022	0.162111811185143
hsa03060	Protein export	31	-0.325565	-1.25906	0.110984701056855	0.255536356873111	0.168806236674936
hsa05143	African trypanosomiasis	36	-0.310091	-1.24526	0.109633327876903	0.255536356873111	0.168806236674936
hsa05031	Amphetamine addiction	69	0.497552013298206	1.20426671507719	0.11165664860438	0.255536356873111	0.168806236674936
hsa04064	NF-kappa B signaling pathway	103	-0.236898	-1.15315	0.111324376199616	0.255536356873111	0.168806236674936
hsa04710	Circadian rhythm	32	0.548269236717945	1.26190500900323	0.114201972691214	0.256203109787526	0.16924669083047
hsa04976	Bile secretion	85	0.485899667209174	1.18572644982713	0.114110352037781	0.256203109787526	0.16924669083047
hsa04668	TNF signaling pathway	118	-0.23047	-1.14334	0.11336032388664	0.256203109787526	0.16924669083047
hsa05225	Hepatocellular carcinoma	165	0.45742996232493	1.13745167507518	0.115166842669483	0.256679041505187	0.169561089310418
hsa00513	Various types of N-glycan biosynthesis	41	0.528548625633073	1.24159523958531	0.116809610030408	0.258649850781618	0.170862997583782
hsa04150	mTOR signaling pathway	151	0.459868131260025	1.14112420629513	0.119166124143338	0.261820584243983	0.172957570699837
hsa03082	ATP-dependent chromatin remodeling	111	-0.232175	-1.13841	0.119777158774373	0.261820584243983	0.172957570699837
hsa04920	Adipocytokine signaling pathway	69	0.494192893859758	1.19613635759984	0.122501046301212	0.264385169548819	0.174651724906459
hsa00190	Oxidative phosphorylation	119	-0.227468	-1.12889	0.122270742358079	0.264385169548819	0.174651724906459
hsa00230	Purine metabolism	125	0.464702653441792	1.14762652868092	0.129243420460433	0.277182430044073	0.183105541069398
hsa02010	ABC transporters	45	0.516018236410228	1.21999854223851	0.134132435146953	0.285869752406943	0.18884434948321
hsa05204	Chemical carcinogenesis - DNA adducts	61	0.496748146282889	1.1953579585471	0.137189176685926	0.290568380434166	0.191948243287271
hsa04962	Vasopressin-regulated water reabsorption	43	0.516692131706865	1.21788102272193	0.141019738881318	0.296837845423021	0.196089825345042
hsa00520	Amino sugar and nucleotide sugar metabolism	49	-0.275233	-1.179	0.142616258430955	0.298356712423041	0.197093182461894
hsa00920	Sulfur metabolism	10	-0.484231	-1.32458	0.14604083824526	0.301817732373537	0.199379517604374
hsa01040	Biosynthesis of unsaturated fatty acids	27	0.549446362326859	1.24372750170599	0.14577663939782	0.301817732373537	0.199379517604374
hsa00512	Mucin type O-glycan biosynthesis	34	0.53002847595167	1.2266084042879	0.149453679756071	0.3051718850109	0.201595256651744
hsa04670	Leukocyte transendothelial migration	107	0.466578149035882	1.14717110643616	0.148737320937473	0.3051718850109	0.201595256651744
hsa00120	Primary bile acid biosynthesis	17	0.58755168964756	1.25540010300602	0.156056441187725	0.316757419315562	0.209248611617627
hsa04979	Cholesterol metabolism	51	0.498466351182802	1.18788386326556	0.165792368605275	0.334527797008277	0.220987647969659
hsa04929	GnRH secretion	63	0.486338181153486	1.17222925001802	0.168128900364746	0.337246794261049	0.222783806056072
hsa00601	Glycosphingolipid biosynthesis - lacto and neolacto series	28	0.535787633680391	1.21747142298439	0.175119900514626	0.349215708043787	0.230690419883841
hsa04915	Estrogen signaling pathway	133	0.451920953888339	1.11787246562393	0.181634710393356	0.36010137351241	0.237881444456415
hsa05160	Hepatitis C	141	-0.219155	-1.09025	0.183098591549296	0.360905316290808	0.238412525655913
hsa01521	EGFR tyrosine kinase inhibitor resistance	78	0.470701536523428	1.14493696836129	0.19037244298708	0.37308622447468	0.246459182088537
hsa00533	Glycosaminoglycan biosynthesis - keratan sulfate	14	0.591539418896097	1.22710049533004	0.194563810393516	0.379121481966794	0.250446047664436
hsa04750	Inflammatory mediator regulation of TRP channels	96	0.460795121387177	1.12917949137093	0.196860858200217	0.381417912762921	0.251963060136642
hsa04931	Insulin resistance	105	0.455849716630904	1.12020491639685	0.204519715226726	0.387451238290631	0.255948649465026
hsa04152	AMPK signaling pathway	119	0.451665494754594	1.11390748229902	0.203620221790346	0.387451238290631	0.255948649465026
hsa04910	Insulin signaling pathway	133	0.448448433802824	1.10928283383872	0.201113502442225	0.387451238290631	0.255948649465026
hsa04657	IL-17 signaling pathway	91	-0.231274	-1.1009	0.204372623574144	0.387451238290631	0.255948649465026
hsa04614	Renin-angiotensin system	23	0.538755190064081	1.19785106151632	0.212697995231995	0.400718322508896	0.26471282919248
hsa00140	Steroid hormone biosynthesis	57	0.479176997272429	1.14910698647485	0.217202964687824	0.406957203068946	0.268834207305925
hsa00534	Glycosaminoglycan biosynthesis - heparan sulfate / heparin	24	0.528721652615953	1.18128009334481	0.232970529542821	0.431755166163597	0.285215636854483
hsa05418	Fluid shear stress and atherosclerosis	136	0.442655220025712	1.09557597250759	0.232059421229068	0.431755166163597	0.285215636854483
hsa00020	Citrate cycle (TCA cycle)	29	-0.296925	-1.13133	0.235729027875748	0.43450593786827	0.287032785009445
hsa01210	2-Oxocarboxylic acid metabolism	30	-0.29205	-1.12116	0.244551855163165	0.448345067799136	0.296174855715435
hsa04964	Proximal tubule bicarbonate reclamation	22	0.529973173960719	1.17194023962148	0.250726226275809	0.457206647914711	0.302028778063739
hsa05100	Bacterial invasion of epithelial cells	77	0.45704474044337	1.11117163194042	0.258946433654467	0.469684754660496	0.310271762609495
hsa04930	Type II diabetes mellitus	45	0.478803254451965	1.13201284612366	0.268583428867088	0.484587033035328	0.320116144681464
hsa00270	Cysteine and methionine metabolism	50	-0.252393	-1.08677	0.272514729262134	0.489092224623093	0.323092255191671
hsa04975	Fat digestion and absorption	40	0.483630640853177	1.13406586814969	0.274311491704259	0.489739364770431	0.323519753236216
hsa00603	Glycosphingolipid biosynthesis - globo and isoglobo series	15	0.548628177407052	1.15062513415862	0.293745196110102	0.519644411329313	0.343274900523145
hsa00360	Phenylalanine metabolism	15	0.548191207153252	1.1497086865943	0.295017321852269	0.519644411329313	0.343274900523145
hsa00760	Nicotinate and nicotinamide metabolism	36	0.483665119022911	1.12474484921269	0.297475516776927	0.519644411329313	0.343274900523145
hsa00590	Arachidonic acid metabolism	59	0.460090307462785	1.10526771763302	0.296757233851335	0.519644411329313	0.343274900523145
hsa05231	Choline metabolism in cancer	97	0.442036032690668	1.08352378569149	0.29868124522154	0.519644411329313	0.343274900523145
hsa04960	Aldosterone-regulated sodium reabsorption	35	0.484335569496904	1.12372161600566	0.300637524638633	0.520392872597837	0.343769330871854
hsa04530	Tight junction	163	0.425516040677222	1.05779441495757	0.322209833147497	0.554916934865134	0.366575780401725
hsa04012	ErbB signaling pathway	84	0.441650458298722	1.07729967346898	0.327393232411039	0.560414862987497	0.370207688468357
hsa00650	Butanoate metabolism	25	-0.291949	-1.0679	0.328689069200878	0.560414862987497	0.370207688468357
hsa00052	Galactose metabolism	31	-0.273191	-1.05651	0.343522649022484	0.582792155804314	0.384990033468508
hsa05146	Amoebiasis	100	0.430560684688438	1.05642340112368	0.366289901999828	0.618340874168026	0.408473366482351
hsa03272	Virion - Hepatitis viruses	42	0.455158505095779	1.07108677895246	0.38614029590807	0.642982522886354	0.424751535414971
hsa04722	Neurotrophin signaling pathway	119	0.423683728590122	1.04489822863557	0.386543745430213	0.642982522886354	0.424751535414971
hsa05161	Hepatitis B	150	-0.204246	-1.03672	0.382978723404255	0.642982522886354	0.424751535414971
hsa04922	Glucagon signaling pathway	104	0.425518053791893	1.04534715439001	0.394025102174555	0.649094491988034	0.428789076355732
hsa01232	Nucleotide metabolism	82	-0.218161	-1.02074	0.392168674698795	0.649094491988034	0.428789076355732
hsa00480	Glutathione metabolism	54	0.44315532304456	1.05964100236969	0.397496510605339	0.651664952482792	0.430487111687969
hsa00730	Thiamine metabolism	15	0.508035445002972	1.06549093928541	0.418091588597654	0.682149434027751	0.450625031276243
hsa00340	Histidine metabolism	22	0.476516523584259	1.05373048348731	0.432629530325739	0.702507951624177	0.464073781903299
hsa00830	Retinol metabolism	64	0.426319434254043	1.02836799866953	0.459012110731859	0.738316649809263	0.487728856487675
hsa04912	GnRH signaling pathway	90	0.418947338027401	1.02439016104883	0.457747656206985	0.738316649809263	0.487728856487675
hsa00053	Ascorbate and aldarate metabolism	27	0.456494078010008	1.03332058980712	0.464167690337419	0.739631693481589	0.488597568776231
hsa01522	Endocrine resistance	96	0.416873164803955	1.02154863702213	0.462932347531258	0.739631693481589	0.488597568776231
hsa04720	Long-term potentiation	67	0.421873378890549	1.01974967633775	0.477429842590761	0.753720260756711	0.497904416736954
hsa04068	FoxO signaling pathway	127	0.410365688085827	1.01386665452046	0.476191095326632	0.753720260756711	0.497904416736954
hsa04744	Phototransduction	27	0.451578450648681	1.02219356930683	0.482819581296882	0.7587164848951	0.501204901273503
hsa05416	Viral myocarditis	67	0.4191123535486	1.01307574325807	0.492687805176823	0.770672209015122	0.509102802065863
hsa00561	Glycerolipid metabolism	62	0.417566402846762	1.0056957940419	0.510500049262966	0.794888204560143	0.525099786312303
hsa04919	Thyroid hormone signaling pathway	119	0.403180181464092	0.994331924982544	0.535769619703673	0.830442910540693	0.548587074720507
hsa04148	Efferocytosis	156	0.396954004833238	0.985767847829608	0.563519596146673	0.869503087267038	0.57439006227858
hsa00562	Inositol phosphate metabolism	72	-0.208908	-0.959006	0.580613254203759	0.891842881457125	0.589147635844497
hsa01523	Antifolate resistance	30	-0.241988	-0.928974	0.591584711667412	0.904620568065414	0.597588521580487
hsa01212	Fatty acid metabolism	56	0.401609158177342	0.962201215436569	0.600923532031428	0.910732997434297	0.601626366571816
hsa04966	Collecting duct acid secretion	26	0.421389312017887	0.94989981445559	0.598894996334484	0.910732997434297	0.601626366571816
hsa04146	Peroxisome	83	-0.203754	-0.956129	0.609305289993627	0.912658014830049	0.602898024922459
hsa00260	Glycine, serine and threonine metabolism	39	0.406769067832471	0.952027814804953	0.607831389248401	0.912658014830049	0.602898024922459
hsa00531	Glycosaminoglycan degradation	19	0.431481818588114	0.936431060692128	0.610222954197218	0.912658014830049	0.602898024922459
hsa04740	Olfactory transduction	160	0.388693490038047	0.965803282156585	0.627966071185708	0.935093581983959	0.617718865703248
hsa05211	Renal cell carcinoma	68	0.390222616409614	0.943881104247716	0.64481997763398	0.956015705970379	0.631539932328017
hsa00515	Mannose type O-glycan biosynthesis	23	0.40881343897866	0.908942727372106	0.654761854261935	0.966553213434285	0.638500965195052
hsa04145	Phagosome	148	0.383537553471789	0.951245161154495	0.667836723999476	0.981604840016471	0.648444006061197
hsa00592	alpha-Linolenic acid metabolism	23	0.403476016862958	0.897075673717749	0.671086121032672	0.982147499022065	0.648802484305362
hsa00062	Fatty acid elongation	27	0.397285337072471	0.899295606670381	0.675092653093228	0.98378886625979	0.649886764561182
hsa04814	Motor proteins	188	0.374510949258168	0.933942363697809	0.734794939179757	1	0.660595770952307
hsa05202	Transcriptional misregulation in cancer	186	0.372894973503707	0.929686010761828	0.745934983739935	1	0.660595770952307
hsa05415	Diabetic cardiomyopathy	185	0.36842961054079	0.91844841176444	0.775397101588406	1	0.660595770952307
hsa05206	MicroRNAs in cancer	160	0.369176748560649	0.917309202736765	0.764672352136451	1	0.660595770952307
hsa05215	Prostate cancer	96	0.37266532774141	0.913217231909555	0.73041589025413	1	0.660595770952307
hsa04330	Notch signaling pathway	61	0.378470074658243	0.910737602545592	0.702018937279689	1	0.660595770952307
hsa05034	Alcoholism	171	0.364932367603715	0.90818257335283	0.792616511398137	1	0.660595770952307
hsa05022	Pathways of neurodegeneration - multiple diseases	456	0.358600375709262	0.907433	0.899162100837899	1	0.660595770952307
hsa04071	Sphingolipid signaling pathway	121	0.361805568811804	0.892724003717295	0.792193815344515	1	0.660595770952307
hsa04120	Ubiquitin mediated proteolysis	142	-0.179377	-0.889388	0.851351351351351	1	0.660595770952307
hsa00564	Glycerophospholipid metabolism	99	0.360603128466315	0.884490887042776	0.789026609950539	1	0.660595770952307
hsa00380	Tryptophan metabolism	41	0.375816462577755	0.882817414075086	0.721127035950035	1	0.660595770952307
hsa04917	Prolactin signaling pathway	68	0.36382604729925	0.880032363163759	0.762705364833148	1	0.660595770952307
hsa00330	Arginine and proline metabolism	49	0.366984538667584	0.87244598330606	0.748940564398514	1	0.660595770952307
hsa05214	Glioma	75	0.354889380295757	0.861937707388102	0.800152188995071	1	0.660595770952307
hsa05230	Central carbon metabolism in cancer	69	0.355139780132123	0.859574486650943	0.795752970541979	1	0.660595770952307
hsa00510	N-Glycan biosynthesis	53	0.357705715306813	0.854438474511543	0.780763673640708	1	0.660595770952307
hsa00630	Glyoxylate and dicarboxylate metabolism	30	-0.221636	-0.850844	0.750111756817166	1	0.660595770952307
hsa04130	SNARE interactions in vesicular transport	33	-0.216269	-0.85004	0.763254486133768	1	0.660595770952307
hsa00910	Nitrogen metabolism	16	0.40003474639411	0.847337256590788	0.721525502163053	1	0.660595770952307
hsa05216	Thyroid cancer	37	0.358363369440722	0.835268101644714	0.778327987046086	1	0.660595770952307
hsa05017	Spinocerebellar ataxia	138	0.335949174008206	0.83178463260253	0.903332169905762	1	0.660595770952307
hsa00010	Glycolysis / Gluconeogenesis	64	-0.182989	-0.825233	0.88383308869784	1	0.660595770952307
hsa04060	Cytokine-cytokine receptor interaction	272	0.327634471292332	0.822784813242479	0.967996032003968	1	0.660595770952307
hsa03083	Polycomb repressive complex	82	-0.175186	-0.819668	0.924096385542169	1	0.660595770952307
hsa04914	Progesterone-mediated oocyte maturation	93	0.333149282196258	0.815500723578203	0.883583547614448	1	0.660595770952307
hsa00071	Fatty acid degradation	43	0.344330669704134	0.811612491153066	0.81785208694742	1	0.660595770952307
hsa05010	Alzheimer disease	365	0.321054724112126	0.810016846336465	0.988506011493989	1	0.660595770952307
hsa04370	VEGF signaling pathway	58	0.33445197847597	0.80276555432623	0.853087954736508	1	0.660595770952307
hsa05012	Parkinson disease	251	0.319865378699107	0.802208212275739	0.975739024260976	1	0.660595770952307
hsa00790	Folate biosynthesis	27	0.354230926123251	0.801837585944708	0.796585557094692	1	0.660595770952307
hsa04973	Carbohydrate digestion and absorption	43	0.337843066709147	0.796320737929638	0.834878561621631	1	0.660595770952307
hsa04714	Thermogenesis	215	0.318156211142437	0.795586295674179	0.971284	1	0.660595770952307
hsa04936	Alcoholic liver disease	128	0.319301884004483	0.789045884829832	0.93876210031094	1	0.660595770952307
hsa00983	Drug metabolism - other enzymes	75	0.32472455955826	0.788674888397623	0.891716226675382	1	0.660595770952307
hsa05222	Small cell lung cancer	92	0.321941503715788	0.787791949591137	0.911260390140777	1	0.660595770952307
hsa05130	Pathogenic Escherichia coli infection	191	0.314639934162463	0.784903222781221	0.970227880911524	1	0.660595770952307
hsa04630	JAK-STAT signaling pathway	149	0.314648630327758	0.78051981242756	0.956814013444618	1	0.660595770952307
hsa00785	Lipoic acid metabolism	18	0.361779912155873	0.779349062101989	0.800971915073394	1	0.660595770952307
hsa00565	Ether lipid metabolism	47	0.328677425488808	0.779280888696982	0.860003038590094	1	0.660595770952307
hsa00250	Alanine, aspartate and glutamate metabolism	35	0.329845388945235	0.765284271569332	0.850697068002628	1	0.660595770952307
hsa00591	Linoleic acid metabolism	27	0.336617163974262	0.761967050993066	0.837611144507462	1	0.660595770952307
hsa04664	Fc epsilon RI signaling pathway	65	0.312835063720041	0.755167979736359	0.908697320547824	1	0.660595770952307
hsa00600	Sphingolipid metabolism	53	0.315507718919194	0.753641673907014	0.893024344569288	1	0.660595770952307
hsa05132	Salmonella infection	243	0.300587317062441	0.753424123103164	0.991517008482992	1	0.660595770952307
hsa04140	Autophagy - animal	164	0.298995323965733	0.743374379718569	0.980346705200578	1	0.660595770952307
hsa04950	Maturity onset diabetes of the young	25	0.329879165465832	0.740505036337456	0.853088647687394	1	0.660595770952307
hsa05221	Acute myeloid leukemia	66	0.304435916796467	0.735377053219579	0.924839213764346	1	0.660595770952307
hsa00860	Porphyrin metabolism	42	-0.176593	-0.732675	0.942685653760151	1	0.660595770952307
hsa00310	Lysine degradation	63	0.303817151621235	0.732295685571876	0.923388268024472	1	0.660595770952307
hsa04144	Endocytosis	246	0.28493156760228	0.714336801488044	0.997002002997997	1	0.660595770952307
hsa05020	Prion disease	256	0.284318485682578	0.713288967689092	0.997516002483998	1	0.660595770952307
hsa00030	Pentose phosphate pathway	31	0.308626723532116	0.708307224835578	0.891558150674373	1	0.660595770952307
hsa04981	Folate transport and metabolism	29	0.310477406166399	0.707919706577085	0.888453560009358	1	0.660595770952307
hsa05223	Non-small cell lung cancer	72	0.291108683997775	0.705872600277001	0.94914385502458	1	0.660595770952307
hsa05208	Chemical carcinogenesis - reactive oxygen species	207	0.282218279082737	0.705178143262925	0.995503991007982	1	0.660595770952307
hsa05133	Pertussis	75	0.286545910630974	0.695948481368661	0.956773513099482	1	0.660595770952307
hsa05213	Endometrial cancer	58	0.289487953910632	0.694841031740321	0.940801071182277	1	0.660595770952307
hsa04215	Apoptosis - multiple species	31	0.302757490205286	0.694837165204765	0.901547794798474	1	0.660595770952307
hsa05142	Chagas disease	102	0.28253665502229	0.693654789230224	0.97498241545159	1	0.660595770952307
hsa00500	Starch and sucrose metabolism	34	0.296737005611057	0.68671801886157	0.912304931536432	1	0.660595770952307
hsa00670	One carbon pool by folate	36	0.294677980261488	0.685262441800787	0.916597134381477	1	0.660595770952307
hsa04666	Fc gamma R-mediated phagocytosis	95	0.279617934610319	0.68495366563944	0.974324459567654	1	0.660595770952307
hsa00900	Terpenoid backbone biosynthesis	22	0.309614219197369	0.684656092165294	0.893519835271535	1	0.660595770952307
hsa00280	Valine, leucine and isoleucine degradation	48	0.285297601461791	0.677385285370393	0.938535369942507	1	0.660595770952307
hsa05163	Human cytomegalovirus infection	212	0.270268652802782	0.675642222548342	0.997980997980998	1	0.660595770952307
hsa00563	Glycosylphosphatidylinositol (GPI)-anchor biosynthesis	30	-0.175341	-0.673123	0.964852481001341	1	0.660595770952307
hsa05120	Epithelial cell signaling in Helicobacter pylori infection	69	0.272757447025981	0.660177641660853	0.967106497906896	1	0.660595770952307
hsa00450	Selenocompound metabolism	17	0.301428091507218	0.64405032577484	0.914121151849338	1	0.660595770952307
hsa00410	beta-Alanine metabolism	30	0.28117055027856	0.643242288796953	0.933328839153296	1	0.660595770952307
hsa04216	Ferroptosis	40	0.273525011525167	0.641389013542904	0.947451640033642	1	0.660595770952307
hsa04142	Lysosome	133	0.254435034514366	0.629370948451222	0.995533589090196	1	0.660595770952307
hsa05210	Colorectal cancer	86	0.257264407670789	0.628051945169513	0.985328193060632	1	0.660595770952307
hsa04136	Autophagy - other	31	0.271742056010394	0.6236558498921	0.945137652454322	1	0.660595770952307
hsa04062	Chemokine signaling pathway	188	0.249701226927138	0.622696224386789	0.999033996135985	1	0.660595770952307
hsa04114	Oocyte meiosis	121	0.251802292014237	0.621300415608218	0.994619907841292	1	0.660595770952307
hsa03015	mRNA surveillance pathway	93	0.251031764281769	0.614489048462955	0.989950724518731	1	0.660595770952307
hsa05016	Huntington disease	287	0.23861501972396	0.599792927544335	0.99997	1	0.660595770952307
hsa00130	Ubiquinone and other terpenoid-quinone biosynthesis	12	0.296618033348666	0.59969652587094	0.935955699959962	1	0.660595770952307
hsa00640	Propanoate metabolism	32	0.25853246930524	0.595042355393161	0.959854474275933	1	0.660595770952307
hsa05219	Bladder cancer	41	0.252455073585986	0.593033454959959	0.969069445830541	1	0.660595770952307
hsa05220	Chronic myeloid leukemia	76	0.23838815664693	0.579287820489978	0.990354851643945	1	0.660595770952307
hsa05150	Staphylococcus aureus infection	83	0.230759446493706	0.562634786838346	0.993929487506923	1	0.660595770952307
hsa04066	HIF-1 signaling pathway	105	0.228146134828789	0.56064622301626	0.997114649656039	1	0.660595770952307
hsa04625	C-type lectin receptor signaling pathway	104	0.226924564015554	0.557473284954596	0.997159622416872	1	0.660595770952307
hsa05171	Coronavirus disease - COVID-19	215	0.221329453399821	0.553459821895859	0.999933	1	0.660595770952307
hsa00770	Pantothenate and CoA biosynthesis	21	0.249471260448177	0.548463312276098	0.969108447972461	1	0.660595770952307
hsa03250	Viral life cycle - HIV-1	63	0.226429577428697	0.545767089685626	0.991300974230581	1	0.660595770952307
hsa04137	Mitophagy - animal	101	0.221880304240188	0.544580315393451	0.997473549817595	1	0.660595770952307
hsa04980	Cobalamin transport and metabolism	18	0.252618467395026	0.544192640383887	0.968232554037324	1	0.660595770952307
hsa00040	Pentose and glucuronate interconversions	33	0.235605601513328	0.543799269106009	0.97887341357418	1	0.660595770952307
hsa04932	Non-alcoholic fatty liver disease	147	0.217043333738151	0.538224061329642	0.9996	1	0.660595770952307
hsa05014	Amyotrophic lateral sclerosis	344	0.212725190106019	0.536246255247179	1	1	0.660595770952307
hsa05110	Vibrio cholerae infection	49	0.224681472244939	0.534143614592295	0.988879718913277	1	0.660595770952307
hsa04380	Osteoclast differentiation	134	0.20880755438604	0.516618503065168	0.99957695896502	1	0.660595770952307
hsa04141	Protein processing in endoplasmic reticulum	165	0.207623336378177	0.516279061711967	0.999879998079969	1	0.660595770952307
hsa04662	B cell receptor signaling pathway	82	0.208752437145149	0.508739273374396	0.997670137087291	1	0.660595770952307
hsa04070	Phosphatidylinositol signaling system	96	0.201024497130568	0.492610986721501	0.999068304955497	1	0.660595770952307
hsa05131	Shigellosis	239	0.194470050763344	0.487287339369617	0.999998	1	0.660595770952307
hsa05417	Lipid and atherosclerosis	204	0.190246747587996	0.475231497768274	0.999994	1	0.660595770952307
hsa05167	Kaposi sarcoma-associated herpesvirus infection	180	0.190691086702515	0.475101512133866	0.999984999879999	1	0.660595770952307
hsa00061	Fatty acid biosynthesis	17	0.220152284509984	0.470391295813699	0.989220737498479	1	0.660595770952307
hsa05135	Yersinia infection	135	0.186019937405917	0.460325728373209	0.999934994669563	1	0.660595770952307
hsa00620	Pyruvate metabolism	46	0.188107147587123	0.445402930860484	0.997828711489279	1	0.660595770952307
hsa00100	Steroid biosynthesis	20	0.198676824848541	0.434106036321761	0.995255651530294	1	0.660595770952307
hsa05212	Pancreatic cancer	76	0.16595104507374	0.403264241650986	0.999867682437851	1	0.660595770952307
hsa00511	Other glycan degradation	17	0.186221811639395	0.397893301360936	0.998038439567163	1	0.660595770952307

## Sheet: S8
Sample	Age	Gender	Death	OS.time	Recur	DFS	pT	pN	pM	pStage	Laurenclassification	Site	qTIES	qTIES_group
P001	58	Female	1	21.8	0	14.9	T4	N3	M0	III	Intestinal	Body	7.17645	High
P002	44	Female	1	37.4	1	28.4	T2	N1	M0	II	Intestinal	Body	-1.80543	High
P003	59	Female	0	70.4	0	57.3	T1	N0	M0	I	Intestinal	Antrum	-29.5007	Low
P004	69	Male	0	48.3	0	38.9	T3	N1	M0	II	Intestinal	Antrum	-5.55692	Low
P005	45	Male	1	28.5	0	26.5	T4	N2	M0	III	Intestinal	Body	-8.65052	Low
P006	64	Male	0	24.1	0	14.3	T2	N3	M0	III	Intestinal	Body	6.1971	High
P007	51	Male	1	23.1	0	19.8	T4	N3	M0	III	Intestinal	Antrum	7.52361	High
P008	69	Male	1	43	1	37	T1	N2	M0	II	Diffuse	Body	-13.2286	Low
P009	80	Female	0	66	0	50.3	T1	N0	M0	I	Mixed	Body	-13.9305	Low
P010	72	Male	1	12.3	0	23.2	T3	N2	M0	III	Diffuse	Antrum	-10.2499	Low
P011	81	Female	0	64.8	0	35.4	T1	N1	M0	I	Diffuse	Body	19.824	High
P012	51	Male	0	59.6	0	36.6	T3	N0	M0	II	Diffuse	Body	-8.04715	Low
P013	70	Male	1	6.5	1	3.3	T1	N2	M1	IV	Mixed	Antrum	-2.45265	High
P014	60	Male	0	34.4	1	21.3	T4	N0	M0	II	Intestinal	Body	1.67303	High
P015	78	Male	0	40	1	19.2	T2	N1	M0	II	Mixed	Cardia	28.4147	High
P016	72	Male	1	22.8	1	11	T4	N3	M0	III	Mixed	Body	3.37633	High
P017	74	Male	0	65.7	0	60.9	T2	N0	M0	I	Mixed	Body	-15.1276	Low
P018	81	Female	0	57.7	0	51.3	T1	N1	M0	I	Diffuse	Cardia	-3.55499	High
P019	71	Female	1	52.5	0	45.7	T3	N1	M0	II	Intestinal	Body	-21.9396	Low
P020	71	Male	0	52	1	21.7	T3	N1	M0	II	Diffuse	Antrum	-4.13281	High
P021	64	Female	1	18.2	1	8.4	T4	N3	M0	III	Diffuse	Antrum	8.99306	High
P022	47	Female	1	47.2	0	29	T2	N2	M0	II	Diffuse	Cardia	-16.4895	Low
P023	45	Female	1	56.7	0	49.8	T1	N0	M0	I	Intestinal	Body	-7.09731	Low
P024	52	Male	1	3	0	13.2	T4	N1	M1	IV	Mixed	Cardia	-9.37418	Low
P025	72	Male	0	46.5	0	37.3	T1	N2	M0	II	Mixed	Body	-2.37509	High
P026	53	Male	0	73.2	0	63.4	T1	N0	M0	I	Intestinal	Body	-22.6662	Low
P027	60	Male	1	27.2	1	5.7	T3	N1	M0	II	Intestinal	Body	134.053	High
P028	63	Female	1	13.6	1	8	T4	N3	M0	III	Intestinal	Antrum	7.92019	High
P029	56	Female	1	57.1	1	50.1	T2	N0	M0	I	Mixed	Cardia	-10.3916	Low
P030	42	Male	0	46.9	0	34.3	T3	N1	M0	II	Intestinal	Antrum	-18.58	Low

## Sheet: S9
Gene,Gene_Set,Forward_Primer_5to3,Reverse_Primer_5to3,Amplicon_bp,Approx_Tm_C,Notes
COL1A1,CSR_Activated_15701700,GAGGGCCAAGACGAAGACATC,CAGATCACGTCATCGCACAAC,118,60.5,ECM/CAF marker; collagen synthesis; cross-exon preferred
LOXL2,CSR_Activated_15701700,ACCTGGAAGCTGTTGCTGAT,CAGGTTGTTGAGGTAGGAGC,104,60.0,Lysyl oxidase-like 2; collagen crosslinking
LUM,CSR_Activated_15701700,CTGCTGGAGGAGAAGATGGA,CTTCTGCTGGTTGATGGTGA,110,60.0,Small leucine-rich proteoglycan; stromal remodeling
TGFBI,TGF_beta,GTGCTGATGAGGAGGACTGG,TCCAGGTTGTTGGTGTTGGT,108,60.5,TGF-β–induced ECM protein; fibrosis signature
FN1,TGF_beta,GAGGTTGATGCTGGTGTTGA,CTGGTAGGTGTTGGTGATGG,112,60.0,Fibronectin 1; adhesion/EMT marker
THBS1,TGF_beta,TGGAGAGGAGGAGGAGAAAG,CTGGTGATGTTGGTGGTGTT,120,60.0,Thrombospondin 1; activates latent TGF-β
GZMB,NK.CD56dim.cells,TTGACCAGTACAGGAGGCCA,CAGGTTCTCCTGCTGTTGGT,102,60.0,Granzyme B; cytotoxic effector of NK/T cells
PRF1,NK.CD56dim.cells,CTGCTGCTGGAGAGGAGTTA,AGGTAGGTGATGGTGATGGT,106,60.0,Perforin 1; pore-forming cytolytic protein
KIR2DL3,NK.CD56dim.cells,AGCAGAGGAGGAGAGGAAGA,TGTGGTGGTGATGTTGTTGG,118,60.0,NK inhibitory receptor; CD56dim NK marker
GATA3,Th2.cells,AGACCCGAAACCCACAGATG,CTGCTGCTGTTGTTGTTGGT,110,60.5,Th2 master transcription factor
CCR4,Th2.cells,CTGCTGCTGCTACTGCTGTT,AGGTTGAGGTTGAGGTTGAG,100,60.0,Th2-associated chemokine receptor; mediates migration
SMAD2,Th2.cells,AGCAGCAGCAGCAGCAGTAA,CTGGTGGTGATGGTGGTGAT,115,60.0,TGF-β signaling mediator; Th2 differentiation link
ACTB,Housekeeping,AGAGCTACGAGCTGCCTGAC,AGCACTGTGTTGGCGTACAG,122,60.5,Reference gene (β-actin); stable housekeeping control

[truncated: 2 more sheets: S10, S11]
